# Supplementary material for: Common exacerbation-prone phenotypes across asthma and chronic obstructive pulmonary disease (COPD)
Source: PLoS One. 2022 Mar 21;17(3):e0264397. doi: 10.1371/journal.pone.0264397 (PMC8936473; doi:10.1371/journal.pone.0264397)
Supplement: S1 Data — (XLSX) [file pone.0264397.s001.xlsx]

## Sheet: Sheet1
ID	Sex	Age	Smoking_Index_Group	IL4RA_rs8832
HV37	2	59	0	GG
HV40	2	63	0	AA
HV46	1	66	2	GA
HV73	1	45	2	GA
HV96	2	44	0	GG
HV121	2	35	0	GG
HV202	2	68	0	AA
HV235	1	67	2	AA
HV287	2	51	0	GA
HV332	1	57	2	AA
HV387	1	72	0	GA
HV401	1	44	2	GA
HV435	1	57	0	GG
HV477	1	62	2	AA
HV479	1	54	2	GA
HV510	2	50	0	GA
HV512	2	45	0	GA
HV620	1	49	2	AA
HV643	1	66	2	GA
HV648	1	48	2	GA
HV669	2	37	0	AA
HV693	1	51	0	GA
HV748	1	60	2	GA
HV753	1	50	0	GA
HV758	1	70	1	AA
HV765	2	33	1	GA
HV767	1	49	2	GG
HV769	1	43	0	GA
HV787	2	59	0	AA
HV798	1	41	0	GA
HV800	1	44	1	AA
HV826	2	49	0	GA
HV857	2	42	0	GA
HV921	2	62	2	GA
HV924	2	37	0	GA
HV993	1	33	2	GA
HV1009	2	36	0	AA
HV1012	1	50	0	GA
HV1025	1	56	2	GA
HV1042	1	66	2	GA
HV1049	2	52	0	AA
HV1051	2	34	0	AA
HV1093	1	47	2	GA
HV1095	1	50	0	GA
HV1097	1	37	0	AA
HV1098	1	42	0	GA
HV1111	1	74	2	GA
HV1113	1	53	2	GA
HV1122	1	78	2	AA
HV1123	1	61	2	GA
HV1125	1	53	2	GG
HV1128	1	40	1	AA
HV1132	2	51	0	AA
HV1142	1	56	2	GA
HV1145	2	38	1	GA
HV1155	2	55	0	GA
HV1156	1	38	0	GA
HV1158	1	47	0	GA
HV1166	1	55	0	AA
HV1179	1	30	0	AA
HV1195	2	57	0	GG
HV1203	1	58	2	GA
HV1208	1	59	2	GA
HV1217	2	59	0	GA
HV1219	2	68	0	AA
HV1225	1	61	1	GA
HV1227	1	53	2	AA
HV1228	2	53	0	GA
HV1229	1	65	2	AA
HV1231	1	22	0	GG
HV1232	1	67	2	GG
HV1237	2	33	0	AA
HV1238	1	39	2	GA
HV1244	1	54	2	AA
HV1268	2	58	0	AA
HV1290	2	54	0	AA
HV1293	2	54	0	GA
HV1295	2	41	1	GG
HV1296	2	37	0	GA
HV1300	2	56	0	GA
HV1301	2	55	0	AA
HV1307	1	43	2	GA
HV1326	1	47	0	GA
HV1350	1	40	0	GA
HV1351	2	60	0	AA
HV1392	2	66	2	GA
HV1396	1	47	1	AA
HV1401	2	56	0	AA
HV1403	2	61	0	GG
HV1410	2	66	0	GA
HV1418	2	71	0	AA
HV1422	2	40	0	GA
HV1441	1	48	0	GA
HV1448	2	42	0	AA
HV1490	1	52	2	GA
HV1507	1	40	0	GG
HV147	2	43	0	GA
HV188	1	40	0	AA
HV232	2	34	0	AA
HV395	2	38	0	GA
HV467	2	37	0	GG
HV518	2	36	0	GA
HV556	1	41	0	GA
HV560	1	47	0	GA
HV605	1	52	1	GG
HV608	2	48	0	GA
HV629	2	56	0	AA
HV632	2	47	0	GA
HV673	2	44	2	AA
HV682	2	54	0	GA
HV752	1	48	1	GA
HV780	2	68	0	GA
HV782	2	54	0	AA
HV843	2	44	2	GA
HV873	1	52	0	AA
HV913	1	64	2	GA
HV915	2	51	0	AA
HV981	2	39	0	AA
HV989	2	51	0	GA
HV1014	1	70	2	GA
HV1104	1	62	2	GA
HV1196	2	53	0	AA
HV1204	1	71	1	AA
HV1211	2	58	0	GA
HV1251	2	59	0	AA
HV1254	2	66	0	AA
HV1320	2	68	0	GG
HV1331	2	55	0	AA
HV1337	2	63	0	GA
HV1372	2	35	0	AA
HV1443	2	60	0	GA
HV1486	1	37	1	AA
HV1493	1	74	2	GA
HV55	2	48	0	AA
HV99	2	37	0	AA
HV127	2	61	0	GA
HV142	2	53	0	GG
HV164	1	42	0	GA
HV179	1	66	0	AA
HV214	1	60	2	GA
HV218	2	51	0	AA
HV221	2	45	0	GG
HV225	1	50	0	AA
HV238	1	51	1	AA
HV270	1	45	0	GA
HV295	1	60	1	GG
HV298	1	54	2	AA
HV327	1	54	2	AA
HV336	1	73	2	AA
HV377	2	44	0	AA
HV393	2	45	0	GA
HV412	1	42	0	AA
HV427	2	58	0	GA
HV428	2	64	2	GA
HV447	1	37	1	GA
HV454	1	55	0	AA
HV458	2	37	0	GA
HV459	2	40	0	GA
HV476	1	53	1	GG
HV491	2	50	0	GA
HV509	1	49	0	AA
HV523	1	54	1	GA
HV525	1	61	2	GA
HV542	1	66	1	AA
HV548	1	43	0	GA
HV573	1	57	2	GA
HV581	2	40	0	GA
HV597	1	44	0	GA
HV602	1	46	2	GA
HV633	2	49	0	GG
HV636	2	47	0	AA
HV640	1	57	0	AA
HV646	2	25	0	GA
HV697	1	40	0	GA
HV705	1	47	0	GG
HV718	1	50	2	AA
HV736	2	57	1	AA
HV774	2	55	0	GG
HV805	2	35	0	GA
HV807	1	55	2	GG
HV809	1	46	1	AA
HV810	1	53	0	AA
HV851	1	41	0	GG
HV872	1	48	1	GA
HV904	2	36	1	GG
HV985	1	40	2	AA
HV1031	1	58	0	AA
HV1305	1	34	0	GA
HV1309	1	59	2	GA
HV1312	2	68	0	GG
HV1324	1	68	2	AA
HV21	2	43	0	GA
HV22	1	70	1	GG
HV24	1	63	2	GA
HV30	2	59	0	GA
HV122	2	36	0	GA
HV131	2	40	0	GG
HV154	1	55	2	AA
HV156	2	64	0	GA
HV163	2	52	0	GG
HV195	2	58	0	GA
HV236	2	64	0	GA
HV246	2	49	0	GA
HV253	1	48	0	AA
HV264	2	51	0	GG
HV266	2	38	0	AA
HV269	2	39	0	GA
HV274	1	54	0	GA
HV291	2	55	0	AA
HV330	1	63	1	GA
HV337	2	69	2	GA
HV339	1	62	2	GG
HV341	1	78	0	GG
HV344	2	54	1	GA
HV361	1	39	2	AA
HV365	2	37	0	GG
HV367	2	45	0	GA
HV391	1	45	2	GG
HV420	2	46	0	GA
HV488	2	65	0	GA
HV500	2	38	0	AA
HV527	1	36	0	GA
HV529	1	55	0	GA
HV530	1	49	0	GG
HV531	1	45	2	GA
HV532	1	39	2	GA
HV601	1	54	2	GA
HV603	1	34	0	GA
HV638	2	36	0	GA
HV645	2	59	0	AA
HV652	2	42	0	AA
HV657	2	54	0	AA
HV661	2	46	0	GG
HV670	2	37	2	AA
HV672	2	52	0	GA
HV708	2	38	0	AA
HV719	2	53	2	GA
HV723	2	55	0	AA
HV729	2	59	0	GG
HV738	2	45	0	GA
HV821	1	54	2	GA
HV822	1	60	1	AA
HV824	1	45	1	GA
HV825	1	68	0	GG
HV829	2	59	0	GA
HV834	2	44	0	AA
HV875	1	62	2	GA
HV880	1	48	0	GG
HV884	2	48	0	GA
HV885	1	34	0	GA
HV888	1	55	2	GA
HV903	2	46	1	GG
HV906	2	40	0	GA
HV908	2	38	0	GA
HV912	1	60	2	GA
HV942	2	58	0	AA
HV944	2	52	0	GG
HV945	2	44	1	AA
HV953	1	57	2	GA
HV960	2	51	0	AA
HV962	1	61	2	AA
HV966	1	57	2	GA
HV969	2	61	0	GA
HV980	2	37	1	GG
HV984	1	63	0	AA
HV992	1	50	2	GA
HV996	2	37	0	GG
HV1002	2	47	0	GA
HV1016	1	47	0	GA
HV1062	2	50	0	AA
HV1107	2	44	0	GA
HV1110	2	50	0	GG
HV1112	1	70	1	GG
HV1133	1	62	0	AA
HV1153	2	50	0	GG
HV1165	1	47	0	AA
HV1170	1	47	0	GA
HV1187	2	39	0	GA
HV1247	1	72	2	GG
HV1253	2	53	0	GA
HV1261	1	40	2	AA
HV1271	2	49	1	AA
HV1282	1	56	2	GA
HV1283	2	32	0	GG
HV1284	2	65	2	AA
HV1321	1	68	2	GG
HV1456	2	43	0	GA
HV15	1	69	0	GA
HV25	2	60	0	GA
HV28	1	46	1	GA
HV32	2	55	0	AA
HV42	2	34	1	GA
HV67	1	39	1	GG
HV69	1	55	2	AA
HV76	1	35	1	AA
HV84	2	59	0	AA
HV103	2	59	0	GA
HV106	2	64	0	GA
HV116	2	49	0	GG
HV176	1	50	2	GA
HV183	1	44	0	GA
HV191	1	40	2	AA
HV203	1	49	2	AA
HV234	2	60	2	GA
HV244	1	49	2	GA
HV283	2	44	0	GA
HV285	1	67	2	GA
HV290	2	51	0	GG
HV376	2	49	0	GG
HV403	2	40	1	GG
HV408	2	42	0	AA
HV425	1	57	2	AA
HV430	1	51	2	GA
HV470	2	42	1	GA
HV483	2	35	0	AA
HV485	1	35	2	AA
HV487	1	66	2	AA
HV511	2	52	0	GG
HV545	1	51	2	AA
HV588	2	52	0	GA
HV599	2	46	0	GA
HV607	2	54	0	AA
HV630	2	47	0	AA
HV647	1	50	1	GA
HV650	2	62	0	GA
HV666	2	62	0	GA
HV703	2	67	0	AA
HV732	2	51	0	GG
HV739	1	57	0	GG
HV762	2	50	0	GA
HV781	2	59	0	GA
HV833	2	60	0	AA
HV858	2	43	0	AA
HV869	1	46	0	AA
HV871	1	60	2	AA
HV889	2	58	0	GA
HV901	2	46	2	GA
HV918	2	62	1	GA
HV930	1	65	2	AA
HV951	1	61	2	GG
HV963	1	60	0	GG
HV967	1	60	2	AA
HV970	2	48	0	GA
HV976	2	43	0	GA
HV983	1	52	1	GA
HV990	2	41	0	AA
HV998	1	47	2	GA
HV1001	2	47	0	GG
HV1006	2	46	0	GA
HV1036	1	44	2	AA
HV1045	1	66	2	AA
HV1060	1	58	2	GA
HV1065	1	47	0	GG
HV1069	2	59	0	GG
HV1091	1	57	2	GA
HV1114	1	53	2	AA
HV1201	2	40	0	GA
HV1209	1	57	2	AA
HV1212	1	62	2	GA
HV1256	2	66	0	GA
HV1257	2	50	0	GA
HV1258	1	67	2	GA
HV1259	1	69	0	GA
HV1263	2	65	0	AA
HV1269	2	51	0	GA
HV1275	2	39	0	GA
HV1285	2	60	1	GG
HV1287	2	49	0	GG
HV1344	1	61	2	AA
HV1347	1	62	0	AA
HV1367	2	57	0	GG
HV1426	1	73	0	GG
HV1452	1	69	2	AA
HV1498	2	33	0	GA
HV1506	1	67	2	GA
HV1508	1	35	1	GA
HV1510	2	47	0	GA
HV1512	2	44	0	GA
HV1513	2	58	0	GA
HV1514	2	29	1	AA
HV618	1	61	0	AA
HV838	2	65	0	GA
HV2001	1	65	2	GG
HV2002	1	52	2	AA
HV2003	1	51	2	GA
HV2005	2	70	1	GA
HV2006	1	62	2	GG
HV2007	1	42	2	GA
HV2008	1	66	2	GG
HV2010	1	48	2	GA
HV2015	2	42	2	AA
HV2016	1	41	2	GA
HV2017	2	54	2	GA
HV2018	1	66	2	AA
HV2019	2	69	1	GA
HV2020	1	66	2	GG
HV2021	2	67	2	AA
HV2022	2	48	2	GA
HV2024	1	69	2	GA
HV2025	1	64	#N/A	GG
HV2026	2	59	1	GA
HV2028	1	78	2	GG
HV2029	1	69	2	GA
HV2030	2	65	2	GA
HV2032	1	42	2	GG
HV2034	2	46	2	AA
HV2036	2	70	2	AA
HV2037	2	49	2	GA
HV2040	1	54	2	AA
HV2041	1	56	2	GA
HV2044	2	60	1	GG
HV2045	1	51	2	GA
HV2046	2	68	2	GG
HV2047	1	66	2	AA
HV2048	1	59	2	GA
HV2050	1	69	#N/A	GA
HV2052	1	68	2	GA
HV2053	1	39	1	GA
HV2056	1	70	2	GA
HV2057	2	63	1	AA
HV2058	2	43	2	AA
HV2059	2	51	1	GA
HV2060	2	59	2	GA
HV2063	2	62	2	GA
HV2064	2	54	2	GA
HV2065	1	65	2	GA
HV2066	1	71	2	GG
HV2067	1	51	2	GA
HV2068	1	72	2	GA
HV2070	2	61	2	AA
HV2071	2	40	2	GA
HV2072	1	64	2	GG
HV2073	2	46	1	GG
HV2075	2	69	2	GG
HV2076	2	64	2	AA
HV2077	1	63	2	GA
HV2078	1	64	2	AA
HV2080	1	48	2	AA
HV2081	1	69	2	AA
HV2082	1	75	2	GA
HV2083	1	71	2	GG
HV2085	2	54	2	AA
HV2088	2	45	2	GG
HV2089	1	75	2	GA
HV2090	1	72	2	GG
HV2091	1	69	2	GA
HV2092	2	45	2	AA
HV2094	1	62	2	GG
HV2095	1	69	2	AA
HV2097	1	60	2	AA
HV2098	1	60	1	AA
HV2099	1	49	2	GA
HV2100	2	50	2	GA
HV2102	1	65	2	GA
HV2103	1	51	2	GG
HV2104	1	74	2	AA
HV2106	1	43	2	GA
HV2107	2	45	2	GA
HV2110	1	57	2	GG
HV2111	1	66	2	AA
HV2112	1	68	2	GA
HV2113	2	52	2	AA
HV2114	1	73	2	GA
HV2116	2	74	1	GA
HV2118	2	53	1	AA
HV2119	1	71	2	AA
HV2120	1	49	2	GA
HV2121	2	45	1	GA
HV2122	1	44	2	AA
HV2123	1	69	2	GG
HV2125	2	61	1	GA
HV2127	2	42	1	GG
HV2128	1	64	2	GA
HV2129	1	75	2	AA
HV2130	1	71	2	GA
HV2135	2	40	1	GA
HV2142	2	56	0	AA
HV2144	1	73	1	GA
HV31	2	60	0	GA
HV97	2	54	0	AA
HV177	2	47	0	AA
HV205	1	60	1	AA
HV570	2	70	0	AA
HV887	1	45	0	GA
HV1020	2	46	0	AA
HV1022	2	66	1	GG
HV1044	1	44	2	GA
HV1100	1	42	2	GA
HV1157	1	58	2	GA
HV1246	1	45	2	GA
HV1250	2	56	0	GA
HV1262	1	36	1	AA
HV1264	1	61	2	GA
HV1270	2	51	0	GA
HV1272	2	37	0	AA
HV1273	2	33	0	GA
HV1278	1	66	0	GG
HV1279	1	61	2	AA
HV1281	2	57	0	AA
HV1286	2	35	0	GA
HV1387	2	43	0	GA
HV1469	2	39	0	AA
HV1477	2	46	0	GA
HV1484	2	69	0	GG
HV2004	1	70	2	AA
HV2009	1	70	2	GA
HV2011	1	42	2	GA
HV2012	1	54	2	AA
HV2013	2	65	2	GA
HV2014	1	74	2	GG
HV2023	2	62	2	AA
HV2027	1	64	2	GA
HV2031	1	51	2	GA
HV2033	1	62	2	AA
HV2035	1	71	2	AA
HV2038	2	69	2	GA
HV2039	2	43	2	GG
HV2042	1	68	2	AA
HV2043	2	63	1	AA
HV2049	1	75	2	GA
HV2051	1	53	2	GA
HV2054	1	69	2	GG
HV2055	1	66	2	GG
HV2061	1	46	2	GG
HV2062	1	64	2	GA
HV2069	1	73	2	GA
HV2074	2	68	2	AA
HV2079	1	68	2	GA
HV2084	2	47	1	GA
HV2086	1	56	2	GA
HV2087	1	69	2	AA
HV2093	1	74	2	GG
HV2096	1	74	2	GA
HV2101	2	75	2	GA
HV2105	1	65	2	GG
HV2108	1	57	2	AA
HV2109	1	52	2	GA
HV2115	1	54	2	GA
HV2117	1	60	1	AA
HV2124	1	43	2	GA
HV2126	2	49	1	GG
HV2131	2	48	2	GG
HV2132	1	70	1	AA
HV2133	2	47	2	GA
HV2134	2	42	2	GA
HV2136	1	43	1	GG
HV2137	1	64	2	GG
HV2138	1	73	1	GA
HV2139	2	68	1	GA
HV2140	1	67	2	AA
HV2141	1	72	2	GG
HV2143	2	50	1	AA
HV2145	2	55	2	GA
HV2146	2	47	1	AA
HV2147	1	45	2	GA
HV2148	1	63	2	GA
HV2149	2	48	1	GA
HV2150	1	44	2	AA
HV2151	1	43	2	GA
HV2152	2	53	2	AA
HV2153	2	42	1	GA
HV2154	2	45	2	GA
HV2155	2	41	1	AA
HV2156	2	22	0	AA
L34_Plate24_H03	2	51	0	AA
L34_Plate24_H02	2	35	0	AA
L34_Plate24_H01	1	35	2	GA
L34_Plate24_G03	2	45	0	GA
L34_Plate24_G02	2	39	0	GA
L34_Plate24_G01	1	40	2	GA
L34_Plate24_F03	1	51	0	AA
L34_Plate24_F02	2	60	1	AA
L34_Plate24_F01	2	55	0	AA
L34_Plate24_E03	1	57	1	AA
L34_Plate24_E02	1	38	1	GA
L34_Plate24_E01	2	51	0	AA
L34_Plate24_D04	2	45	0	AA
L34_Plate24_D03	2	30	0	GA
L34_Plate24_D02	1	35	2	AA
L34_Plate24_D01	2	60	1	GA
L34_Plate24_C04	2	49	0	AA
L34_Plate24_C03	2	38	2	AA
L34_Plate24_C02	2	53	0	GA
L34_Plate24_C01	1	41	2	AA
L34_Plate24_B04	2	48	0	AA
L34_Plate24_B03	2	59	0	GA
L34_Plate24_B02	2	51	2	GA
L34_Plate24_B01	2	42	0	AA
L34_Plate24_A04	2	62	0	AA
L34_Plate24_A03	1	57	2	GA
L34_Plate24_A02	1	36	0	GA
L34_Plate24_A01	2	47	0	GG
L34_Plate23_H11	2	37	0	GG
L34_Plate23_H10	1	31	1	GA
L34_Plate23_H09	2	57	0	AA
L34_Plate23_H08	2	42	0	AA
L34_Plate23_H07	1	46	0	GG
L34_Plate23_H06	1	44	0	AA
L34_Plate23_H05	1	42	0	AA
L34_Plate23_H04	1	30	0	AA
L34_Plate23_H03	2	60	0	AA
L34_Plate23_H02	1	46	0	GA
L34_Plate23_H01	1	57	2	AA
L34_Plate23_G12	1	69	2	AA
L34_Plate23_G11	2	62	0	GA
L34_Plate23_G10	1	31	1	GG
L34_Plate23_G09	2	49	1	GG
L34_Plate23_G08	2	48	0	AA
L34_Plate23_G07	2	54	0	GA
L34_Plate23_G06	1	71	0	GA
L34_Plate23_G05	2	61	0	AA
L34_Plate23_G04	2	33	0	AA
L34_Plate23_G03	2	37	0	GA
L34_Plate23_G02	1	46	1	GG
L34_Plate23_G01	1	54	0	GA
L34_Plate23_F12	2	62	2	GG
L34_Plate23_F11	2	61	0	AA
L34_Plate23_F10	1	31	1	GG
L34_Plate23_F09	2	55	0	AA
L34_Plate23_F08	2	51	1	AA
L34_Plate23_F07	2	36	0	GA
L34_Plate23_F06	1	66	2	GA
L34_Plate23_F05	2	54	0	AA
L34_Plate23_F04	1	41	1	GA
L34_Plate23_F03	1	47	0	GA
L34_Plate23_F02	2	45	0	GA
L34_Plate23_F01	1	33	0	AA
L34_Plate23_E12	1	38	2	AA
L34_Plate23_E11	1	37	1	GA
L34_Plate23_E10	1	43	0	AA
L34_Plate23_E09	1	51	2	AA
L34_Plate23_E08	1	59	2	AA
L34_Plate23_E07	2	39	0	GA
L34_Plate23_E06	2	57	0	GA
L34_Plate23_E05	1	45	2	AA
L34_Plate23_E04	2	46	1	AA
L34_Plate23_E03	1	47	0	GG
L34_Plate23_E02	1	42	0	AA
L34_Plate23_E01	1	58	0	AA
L34_Plate23_D12	2	40	0	GA
L34_Plate23_D11	1	60	2	AA
L34_Plate23_D10	2	49	0	AA
L34_Plate23_D09	2	54	1	AA
L34_Plate23_D08	2	32	1	GA
L34_Plate23_D07	2	39	1	GA
L34_Plate23_D06	2	56	0	GA
L34_Plate23_D05	1	60	2	AA
L34_Plate23_D04	1	48	1	AA
L34_Plate23_D03	2	51	0	GA
L34_Plate23_D02	1	62	0	GA
L34_Plate23_D01	1	32	1	GA
L34_Plate23_C12	2	45	0	GA
L34_Plate23_C11	1	51	0	AA
L34_Plate23_C10	2	42	0	AA
L34_Plate23_C09	1	58	2	GG
L34_Plate23_C08	1	41	2	AA
L34_Plate23_C07	2	60	0	GA
L34_Plate23_C06	2	59	0	AA
L34_Plate23_C05	2	35	0	GA
L34_Plate23_C04	2	56	0	AA
L34_Plate23_C03	2	43	0	GA
L34_Plate23_C02	1	43	2	GA
L34_Plate23_C01	2	54	0	AA
L34_Plate23_B12	2	48	0	AA
L34_Plate23_B11	2	58	0	AA
L34_Plate23_B10	2	40	1	GG
L34_Plate23_B09	2	52	0	GG
L34_Plate23_B08	1	48	1	AA
L34_Plate23_B07	1	50	2	AA
L34_Plate23_B06	2	59	0	GA
L34_Plate23_B04	1	55	2	AA
L34_Plate23_B03	2	46	0	GA
L34_Plate23_B02	1	44	1	AA
L34_Plate23_B01	1	49	2	GA
L34_Plate23_A12	2	34	0	GG
L34_Plate23_A11	2	54	0	GA
L34_Plate23_A10	2	30	0	GA
L34_Plate23_A09	1	60	2	GA
L34_Plate23_A08	1	45	0	AA
L34_Plate23_A07	1	49	2	AA
L34_Plate23_A06	2	55	0	AA
L34_Plate23_A05	2	60	0	GA
L34_Plate23_A04	2	52	0	GG
L34_Plate23_A03	2	51	0	GA
L34_Plate23_A02	1	46	0	GG
L34_Plate23_A01	1	44	2	GG
L34_Plate22_H11	1	50	2	GA
L34_Plate22_H10	1	56	1	GA
L34_Plate22_H09	1	57	2	GA
L34_Plate22_H08	2	58	0	AA
L34_Plate22_H07	1	53	2	GG
L34_Plate22_H06	2	57	0	AA
L34_Plate22_H05	1	51	1	AA
L34_Plate22_H04	2	48	2	GG
L34_Plate22_H03	2	52	0	AA
L34_Plate22_H02	1	41	0	AA
L34_Plate22_H01	2	47	0	GA
L34_Plate22_G12	2	42	0	GA
L34_Plate22_G11	2	50	2	GG
L34_Plate22_G10	1	51	0	GA
L34_Plate22_G09	1	48	2	AA
L34_Plate22_G08	2	43	0	AA
L34_Plate22_G07	2	45	0	GA
L34_Plate22_G06	2	45	0	AA
L34_Plate22_G05	1	58	0	AA
L34_Plate22_G04	1	67	0	GA
L34_Plate22_G03	1	59	2	AA
L34_Plate22_G02	1	58	2	GG
L34_Plate22_G01	1	58	2	AA
L34_Plate22_F12	1	57	2	GG
L34_Plate22_F11	2	51	0	AA
L34_Plate22_F10	2	37	0	GA
L34_Plate22_F09	2	48	1	AA
L34_Plate22_F08	2	50	2	GA
L34_Plate22_F07	2	47	0	GA
L34_Plate22_F06	2	45	1	GA
L34_Plate22_F05	2	55	0	AA
L34_Plate22_F04	2	53	0	AA
L34_Plate22_F03	2	48	0	GA
L34_Plate22_F02	1	45	2	GA
L34_Plate22_F01	1	40	1	GA
L34_Plate22_E12	1	61	2	AA
L34_Plate22_E11	2	62	0	AA
L34_Plate22_E10	2	41	0	AA
L34_Plate22_E09	2	46	0	AA
L34_Plate22_E08	2	41	0	AA
L34_Plate22_E07	2	49	0	AA
L34_Plate22_E06	1	35	1	AA
L34_Plate22_E05	2	41	1	GG
L34_Plate22_E04	1	53	1	AA
L34_Plate22_E03	2	47	0	GG
L34_Plate22_E02	1	36	0	AA
L34_Plate22_E01	2	58	0	GA
L34_Plate22_D12	1	61	0	GA
L34_Plate22_D11	2	38	0	GA
L34_Plate22_D10	2	50	0	GA
L34_Plate22_D09	2	51	0	AA
L34_Plate22_D08	2	38	0	GG
L34_Plate22_D07	2	35	0	AA
L34_Plate22_D06	1	52	2	AA
L34_Plate22_D05	2	51	2	GA
L34_Plate22_D04	2	55	0	GG
L34_Plate22_D03	1	53	0	GA
L34_Plate22_D02	1	44	0	GA
L34_Plate22_D01	1	52	0	GA
L34_Plate22_C12	2	38	0	GA
L34_Plate22_C11	2	41	0	AA
L34_Plate22_C10	1	44	0	AA
L34_Plate22_C09	2	41	0	GA
L34_Plate22_C08	2	52	0	GA
L34_Plate22_C07	2	65	0	GA
L34_Plate22_C06	1	61	2	AA
L34_Plate22_C05	1	60	2	AA
L34_Plate22_C04	2	44	0	GG
L34_Plate22_C03	1	39	2	AA
L34_Plate22_C02	2	54	0	AA
L34_Plate22_C01	2	56	0	AA
L34_Plate22_B12	2	36	2	GG
L34_Plate22_B11	2	41	0	GA
L34_Plate22_B10	1	63	2	AA
L34_Plate22_B09	2	45	0	AA
L34_Plate22_B08	2	54	0	GA
L34_Plate22_B07	1	35	2	AA
L34_Plate22_B06	1	49	0	GA
L34_Plate22_B05	1	41	0	AA
L34_Plate22_B04	2	49	0	GG
L34_Plate22_B03	1	61	0	AA
L34_Plate22_B02	1	44	2	GA
L34_Plate22_B01	2	37	0	AA
L34_Plate22_A12	1	35	0	GA
L34_Plate22_A11	2	60	0	AA
L34_Plate22_A10	1	55	2	GA
L34_Plate22_A09	2	57	0	GA
L34_Plate22_A08	1	52	2	GA
L34_Plate22_A07	2	41	0	AA
L34_Plate22_A06	1	42	2	GA
L34_Plate22_A04	1	53	0	GA
L34_Plate22_A03	1	49	2	GA
L34_Plate22_A02	1	66	0	AA
L34_Plate22_A01	1	57	0	AA
L34_Plate21_H11	2	36	0	AA
L34_Plate21_H10	2	48	0	AA
L34_Plate21_H09	1	41	1	GA
L34_Plate21_H08	2	49	1	GG
L34_Plate21_H07	2	39	1	GA
L34_Plate21_H06	2	60	1	GA
L34_Plate21_H05	2	39	0	AA
L34_Plate21_H03	2	36	0	GA
L34_Plate21_H02	2	51	0	AA
L34_Plate21_H01	1	47	2	AA
L34_Plate21_G12	1	56	2	GA
L34_Plate21_G11	2	40	0	AA
L34_Plate21_G10	1	59	0	AA
L34_Plate21_G09	2	47	0	AA
L34_Plate21_G08	2	58	0	GA
L34_Plate21_G07	2	41	0	GG
L34_Plate21_G06	2	35	0	AA
L34_Plate21_G05	2	39	1	AA
L34_Plate21_G04	2	43	0	AA
L34_Plate21_G03	2	43	0	AA
L34_Plate21_G02	1	37	0	AA
L34_Plate21_G01	2	55	0	GA
L34_Plate21_F12	2	45	0	AA
L34_Plate21_F11	2	36	0	GA
L34_Plate21_F10	1	50	2	GA
L34_Plate21_F09	2	47	0	AA
L34_Plate21_F08	2	54	2	AA
L34_Plate21_F07	2	41	0	GA
L34_Plate21_F06	2	58	0	AA
L34_Plate21_F05	2	34	1	GA
L34_Plate21_F04	1	43	2	AA
L34_Plate21_F03	2	49	0	AA
L34_Plate21_F02	1	55	2	GG
L34_Plate21_F01	2	68	0	GA
L34_Plate21_E12	1	40	0	GA
L34_Plate21_E11	2	41	0	AA
L34_Plate21_E10	2	43	0	AA
L34_Plate21_E09	2	41	0	GA
L34_Plate21_E08	1	44	1	AA
L34_Plate21_E07	1	35	1	AA
L34_Plate21_E06	1	55	0	AA
L34_Plate21_E05	2	41	0	GA
L34_Plate21_E04	1	47	1	AA
L34_Plate21_E03	2	48	0	AA
L34_Plate21_E02	1	55	0	AA
L34_Plate21_E01	2	53	0	GA
L34_Plate21_D12	1	45	2	GG
L34_Plate21_D11	2	49	0	AA
L34_Plate21_D10	1	68	1	AA
L34_Plate21_D09	1	44	0	AA
L34_Plate21_D08	2	48	0	GG
L34_Plate21_D07	2	43	0	GA
L34_Plate21_D06	1	37	0	AA
L34_Plate21_D05	1	42	2	GG
L34_Plate21_D04	1	47	1	GA
L34_Plate21_D03	1	53	1	AA
L34_Plate21_D02	1	48	0	AA
L34_Plate21_D01	2	51	0	GA
L34_Plate21_C12	1	52	0	GA
L34_Plate21_C11	1	49	2	AA
L34_Plate21_C10	2	47	1	GA
L34_Plate21_C09	1	55	2	GG
L34_Plate21_C08	1	55	1	GA
L34_Plate21_C07	2	45	0	GG
L34_Plate21_C06	1	47	2	GA
L34_Plate21_C05	2	55	0	GA
L34_Plate21_C04	1	47	2	GA
L34_Plate21_C03	2	40	0	AA
L34_Plate21_C02	1	64	1	AA
L34_Plate21_C01	1	34	0	GA
L34_Plate21_B12	1	51	1	AA
L34_Plate21_B11	1	40	1	AA
L34_Plate21_B10	1	36	0	AA
L34_Plate21_B09	1	43	1	AA
L34_Plate21_B08	1	60	2	GA
L34_Plate21_B07	2	66	0	GA
L34_Plate21_B06	1	57	0	AA
L34_Plate21_B05	2	49	0	AA
L34_Plate21_B04	1	64	2	AA
L34_Plate21_B03	2	36	0	GA
L34_Plate21_B02	1	67	0	GA
L34_Plate21_B01	1	62	0	GA
L34_Plate21_A12	2	38	0	GA
L34_Plate21_A11	2	53	0	GA
L34_Plate21_A10	2	51	0	AA
L34_Plate21_A09	2	42	0	GA
L34_Plate21_A08	2	33	0	AA
L34_Plate21_A07	1	48	0	AA
L34_Plate21_A06	2	35	1	GA
L34_Plate21_A05	2	56	0	GA
L34_Plate21_A04	2	36	0	GA
L34_Plate21_A03	2	49	0	AA
L34_Plate21_A02	1	38	2	GG
L34_Plate21_A01	2	34	0	GG
L34_Plate20_H11	1	37	0	GA
L34_Plate20_H10	1	56	2	AA
L34_Plate20_H09	2	49	0	GG
L34_Plate20_H08	1	51	0	GG
L34_Plate20_H07	1	47	0	AA
L34_Plate20_H06	1	52	1	AA
L34_Plate20_H05	1	47	0	GA
L34_Plate20_H04	2	50	1	AA
L34_Plate20_H03	1	48	1	GG
L34_Plate20_H02	1	57	1	GA
L34_Plate20_H01	1	35	0	AA
L34_Plate20_G12	2	34	0	GA
L34_Plate20_G11	1	41	2	GA
L34_Plate20_G10	1	74	0	AA
L34_Plate20_G09	1	45	0	AA
L34_Plate20_G08	1	48	2	AA
L34_Plate20_G07	2	37	0	AA
L34_Plate20_G06	1	64	0	AA
L34_Plate20_G05	1	40	1	GA
L34_Plate20_G03	2	56	0	GA
L34_Plate20_G02	1	48	1	GG
L34_Plate20_G01	1	43	1	GA
L34_Plate20_F12	1	56	2	GA
L34_Plate20_F11	1	63	2	GA
L34_Plate20_F10	1	46	1	GG
L34_Plate20_F09	1	59	0	AA
L34_Plate20_F08	1	43	1	GA
L34_Plate20_F07	1	46	0	AA
L34_Plate20_F06	2	49	0	AA
L34_Plate20_F05	1	40	0	AA
L34_Plate20_F04	1	32	1	AA
L34_Plate20_F03	2	39	2	AA
L34_Plate20_F02	2	57	0	GA
L34_Plate20_F01	1	57	0	GA
L34_Plate20_E12	1	60	0	AA
L34_Plate20_E11	2	58	0	GA
L34_Plate20_E10	2	52	0	AA
L34_Plate20_E09	2	39	1	GG
L34_Plate20_E08	1	45	2	AA
L34_Plate20_E07	1	51	0	AA
L34_Plate20_E06	2	44	0	AA
L34_Plate20_E05	1	43	1	AA
L34_Plate20_E04	1	59	2	AA
L34_Plate20_E03	2	45	0	GA
L34_Plate20_E02	2	46	1	GG
L34_Plate20_E01	1	51	2	AA
L34_Plate20_D12	2	40	0	AA
L34_Plate20_D11	1	55	0	GA
L34_Plate20_D10	1	44	0	GA
L34_Plate20_D09	2	40	1	AA
L34_Plate20_D08	2	40	1	AA
L34_Plate20_D07	2	53	0	AA
L34_Plate20_D06	2	58	1	GA
L34_Plate20_D05	2	58	0	AA
L34_Plate20_D04	2	49	0	GA
L34_Plate20_D03	1	51	2	GA
L34_Plate20_D02	2	50	0	GG
L34_Plate20_D01	1	55	2	GG
L34_Plate20_C12	2	53	1	GA
L34_Plate20_C11	1	35	0	AA
L34_Plate20_C10	1	40	1	GG
L34_Plate20_C09	2	42	0	GA
L34_Plate20_C08	1	37	1	GA
L34_Plate20_C07	2	52	0	GA
L34_Plate20_C06	1	65	0	AA
L34_Plate20_C05	1	46	0	AA
L34_Plate20_C04	2	38	0	GG
L34_Plate20_C03	2	36	0	AA
L34_Plate20_C02	2	64	0	GA
L34_Plate20_C01	2	33	0	GG
L34_Plate20_B12	2	37	0	AA
L34_Plate20_B11	1	53	0	AA
L34_Plate20_B10	2	47	1	GG
L34_Plate20_B09	2	49	1	AA
L34_Plate20_B08	2	53	0	GA
L34_Plate20_B07	2	46	0	GA
L34_Plate20_B06	1	57	2	GA
L34_Plate20_B05	2	56	0	GA
L34_Plate20_B04	1	31	0	AA
L34_Plate20_B03	2	43	0	GA
L34_Plate20_B02	2	54	0	GA
L34_Plate20_B01	2	46	0	GG
L34_Plate20_A12	2	42	0	AA
L34_Plate20_A11	1	49	0	GA
L34_Plate20_A10	2	42	0	AA
L34_Plate20_A09	1	40	0	GA
L34_Plate20_A08	1	59	2	GA
L34_Plate20_A07	2	51	0	GA
L34_Plate20_A06	2	51	1	AA
L34_Plate20_A05	2	46	1	AA
L34_Plate20_A04	2	47	0	AA
L34_Plate20_A03	2	54	0	AA
L34_Plate20_A02	1	42	1	GA
L34_Plate20_A01	2	52	0	GA
L34_Plate19_H11	2	40	0	AA
L34_Plate19_H10	2	66	2	AA
L34_Plate19_H09	2	59	0	AA
L34_Plate19_H08	1	39	2	GA
L34_Plate19_H07	1	57	2	GA
L34_Plate19_H06	2	55	0	GA
L34_Plate19_H05	2	62	0	GA
L34_Plate19_H04	1	27	0	GA
L34_Plate19_H03	2	55	0	AA
L34_Plate19_H02	2	63	0	AA
L34_Plate19_H01	2	38	0	GA
L34_Plate19_G12	1	40	1	GA
L34_Plate19_G11	1	34	1	AA
L34_Plate19_G10	2	62	2	GA
L34_Plate19_G08	2	73	0	GG
L34_Plate19_G07	1	51	2	GA
L34_Plate19_G06	2	43	0	GG
L34_Plate19_G05	2	44	0	GA
L34_Plate19_G04	2	58	0	AA
L34_Plate19_G03	2	54	0	AA
L34_Plate19_G02	2	62	0	AA
L34_Plate19_G01	2	36	0	AA
L34_Plate19_F12	1	41	2	AA
L34_Plate19_F11	2	56	0	AA
L34_Plate19_F10	2	48	0	GA
L34_Plate19_F09	2	35	1	AA
L34_Plate19_F08	1	67	2	GG
L34_Plate19_F07	1	37	1	GG
L34_Plate19_F06	2	56	0	GA
L34_Plate19_F05	1	32	1	AA
L34_Plate19_F03	2	53	0	GA
L34_Plate19_F02	2	36	0	GA
L34_Plate19_F01	1	42	2	AA
L34_Plate19_E12	1	66	2	GA
L34_Plate19_E11	1	60	2	AA
L34_Plate19_E10	1	57	2	AA
L34_Plate19_E09	2	36	0	AA
L34_Plate19_E08	1	60	2	AA
L34_Plate19_E07	1	47	2	GA
L34_Plate19_E06	2	56	2	GA
L34_Plate19_E05	2	34	1	GA
L34_Plate19_E04	2	59	0	AA
L34_Plate19_E03	2	64	0	AA
L34_Plate19_E02	1	36	0	GA
L34_Plate19_E01	2	34	2	GA
L34_Plate19_D12	2	47	1	GA
L34_Plate19_D11	1	36	0	GA
L34_Plate19_D10	1	60	2	GA
L34_Plate19_D09	1	40	0	AA
L34_Plate19_D08	2	53	0	GA
L34_Plate19_D07	2	50	0	GG
L34_Plate19_D06	2	51	0	GA
L34_Plate19_D05	1	47	0	GG
L34_Plate19_D04	2	67	0	GA
L34_Plate19_D03	1	31	2	GA
L34_Plate19_D02	1	62	2	AA
L34_Plate19_D01	2	52	0	GA
L34_Plate19_C12	2	59	0	AA
L34_Plate19_C11	2	55	0	AA
L34_Plate19_C10	1	41	0	GG
L34_Plate19_C09	1	36	2	GA
L34_Plate19_C08	2	56	0	GA
L34_Plate19_C07	2	36	0	AA
L34_Plate19_C06	2	38	0	GG
L34_Plate19_C05	2	41	0	GA
L34_Plate19_C04	2	64	0	GA
L34_Plate19_C03	1	40	0	GA
L34_Plate19_C02	1	60	2	AA
L34_Plate19_C01	2	39	0	AA
L34_Plate19_B12	2	53	0	GA
L34_Plate19_B11	1	64	2	AA
L34_Plate19_B10	2	57	0	GA
L34_Plate19_B09	1	37	1	AA
L34_Plate19_B08	1	49	0	GA
L34_Plate19_B07	2	69	0	GG
L34_Plate19_B06	2	57	0	AA
L34_Plate19_B05	2	45	0	GA
L34_Plate19_B04	2	69	0	GG
L34_Plate19_B03	2	47	0	AA
L34_Plate19_B02	2	58	0	AA
L34_Plate19_B01	2	55	2	GA
L34_Plate19_A12	2	45	0	AA
L34_Plate19_A11	2	59	1	GA
L34_Plate19_A10	2	59	0	GA
L34_Plate19_A09	2	34	0	AA
L34_Plate19_A08	1	53	2	GA
L34_Plate19_A07	2	59	2	GA
L34_Plate19_A06	2	54	0	GA
L34_Plate19_A05	1	36	2	GA
L34_Plate19_A04	1	53	2	GG
L34_Plate19_A03	1	62	2	AA
L34_Plate19_A02	2	49	2	AA
L34_Plate19_A01	2	63	0	GA
L34_Plate18_H11	1	39	2	GA
L34_Plate18_H10	1	36	0	AA
L34_Plate18_H09	2	63	0	AA
L34_Plate18_H08	1	57	2	AA
L34_Plate18_H07	2	52	0	AA
L34_Plate18_H06	1	47	0	AA
L34_Plate18_H05	1	61	2	GA
L34_Plate18_H04	2	45	2	GA
L34_Plate18_H03	2	56	0	GA
L34_Plate18_H02	2	60	0	GA
L34_Plate18_H01	2	62	1	GG
L34_Plate18_G12	2	50	0	AA
L34_Plate18_G11	1	49	0	GA
L34_Plate18_G10	1	60	0	GA
L34_Plate18_G09	1	59	2	AA
L34_Plate18_G08	1	56	0	AA
L34_Plate18_G07	2	51	1	AA
L34_Plate18_G06	1	50	2	GG
L34_Plate18_G05	2	47	1	AA
L34_Plate18_G04	2	46	0	GA
L34_Plate18_G03	2	47	0	GG
L34_Plate18_G02	1	47	2	AA
L34_Plate18_G01	1	56	2	GA
L34_Plate18_F12	1	51	0	AA
L34_Plate18_F11	1	33	2	AA
L34_Plate18_F10	2	47	0	GA
L34_Plate18_F09	2	57	0	AA
L34_Plate18_F08	1	49	2	AA
L34_Plate18_F07	2	57	0	AA
L34_Plate18_F06	2	54	0	AA
L34_Plate18_F05	1	65	2	AA
L34_Plate18_F04	2	61	0	GA
L34_Plate18_F03	2	66	0	AA
L34_Plate18_F02	1	57	2	AA
L34_Plate18_F01	1	57	0	GA
L34_Plate18_E12	2	55	1	AA
L34_Plate18_E11	1	48	2	GG
L34_Plate18_E10	2	47	1	GA
L34_Plate18_E09	2	54	0	AA
L34_Plate18_E08	1	67	2	GA
L34_Plate18_E07	2	60	0	GA
L34_Plate18_E06	1	37	0	AA
L34_Plate18_E05	1	62	2	GG
L34_Plate18_E03	1	68	0	AA
L34_Plate18_E02	2	47	0	GA
L34_Plate18_E01	2	54	0	GA
L34_Plate18_D12	2	56	1	GA
L34_Plate18_D11	1	64	1	GA
L34_Plate18_D10	2	51	0	AA
L34_Plate18_D09	2	57	0	AA
L34_Plate18_D08	2	59	0	GA
L34_Plate18_D07	2	46	0	GA
L34_Plate18_D06	2	49	0	GA
L34_Plate18_D05	1	51	2	AA
L34_Plate18_D04	2	59	1	GA
L34_Plate18_D03	1	44	2	GA
L34_Plate18_D02	1	59	2	GA
L34_Plate18_D01	2	60	0	AA
L34_Plate18_C12	1	42	2	AA
L34_Plate18_C11	1	61	2	GA
L34_Plate18_C10	1	71	2	GA
L34_Plate18_C09	1	52	2	GA
L34_Plate18_C08	1	44	2	GA
L34_Plate18_C07	2	45	0	AA
L34_Plate18_C06	1	50	1	AA
L34_Plate18_C05	1	34	0	AA
L34_Plate18_C04	2	63	0	GA
L34_Plate18_C03	2	49	0	GA
L34_Plate18_C02	1	43	0	GA
L34_Plate18_C01	2	52	0	GA
L34_Plate18_B12	2	47	0	AA
L34_Plate18_B11	1	44	2	AA
L34_Plate18_B10	1	52	2	GA
L34_Plate18_B09	2	58	0	AA
L34_Plate18_B08	2	54	0	GA
L34_Plate18_B07	1	41	0	GA
L34_Plate18_B06	1	60	0	GG
L34_Plate18_B05	1	49	2	GG
L34_Plate18_B04	2	60	0	GA
L34_Plate18_B03	1	45	0	GA
L34_Plate18_B02	2	51	1	AA
L34_Plate18_B01	2	31	0	GA
L34_Plate18_A12	2	55	0	GG
L34_Plate18_A11	2	56	2	GA
L34_Plate18_A10	2	60	0	GG
L34_Plate18_A09	2	55	0	AA
L34_Plate18_A08	1	40	1	GG
L34_Plate18_A07	2	59	0	GA
L34_Plate18_A06	2	51	0	GA
L34_Plate18_A05	2	61	0	GA
L34_Plate18_A04	2	60	0	GA
L34_Plate18_A03	1	55	2	GA
L34_Plate18_A02	2	38	0	GA
L34_Plate18_A01	2	31	0	GA
L34_Plate17_H11	2	46	0	AA
L34_Plate17_H10	1	53	2	GA
L34_Plate17_H09	2	67	0	GA
L34_Plate17_H08	2	65	0	GA
L34_Plate17_H07	1	35	0	GA
L34_Plate17_H06	1	55	2	GG
L34_Plate17_H05	2	53	0	GA
L34_Plate17_H04	2	57	0	GA
L34_Plate17_H03	2	58	0	GG
L34_Plate17_H02	1	63	2	AA
L34_Plate17_H01	2	37	0	AA
L34_Plate17_G12	2	45	0	AA
L34_Plate17_G11	1	41	1	GA
L34_Plate17_G10	1	60	2	GA
L34_Plate17_G09	2	70	0	AA
L34_Plate17_G08	1	52	2	AA
L34_Plate17_G07	1	54	1	GA
L34_Plate17_G06	1	56	1	GG
L34_Plate17_G05	2	39	0	GG
L34_Plate17_G04	2	61	0	AA
L34_Plate17_G03	2	61	1	GG
L34_Plate17_G02	2	64	0	AA
L34_Plate17_G01	2	53	0	AA
L34_Plate17_F12	2	56	0	AA
L34_Plate17_F11	1	39	2	GA
L34_Plate17_F10	1	47	0	AA
L34_Plate17_F09	2	45	2	AA
L34_Plate17_F08	2	45	0	AA
L34_Plate17_F07	2	56	0	GA
L34_Plate17_F06	1	35	0	AA
L34_Plate17_F05	2	43	0	AA
L34_Plate17_F04	2	67	0	GA
L34_Plate17_F03	1	55	0	GA
L34_Plate17_F02	2	44	0	GA
L34_Plate17_F01	1	68	2	GA
L34_Plate17_E12	1	56	2	AA
L34_Plate17_E11	1	38	1	AA
L34_Plate17_E10	1	60	2	AA
L34_Plate17_E09	2	66	0	AA
L34_Plate17_E08	2	51	0	AA
L34_Plate17_E07	2	59	0	GA
L34_Plate17_E06	2	51	1	GA
L34_Plate17_E05	2	59	0	GA
L34_Plate17_E04	2	68	0	AA
L34_Plate17_E03	2	50	0	AA
L34_Plate17_E02	1	49	0	AA
L34_Plate17_E01	2	48	0	GA
L34_Plate17_D12	2	60	0	GG
L34_Plate17_D11	1	67	2	GG
L34_Plate17_D10	1	56	2	AA
L34_Plate17_D09	2	45	0	GA
L34_Plate17_D08	1	59	2	AA
L34_Plate17_D07	2	45	0	GA
L34_Plate17_D06	2	63	0	GG
L34_Plate17_D05	2	56	0	GG
L34_Plate17_D03	2	64	0	GA
L34_Plate17_D02	2	48	0	GA
L34_Plate17_D01	1	45	0	AA
L34_Plate17_C12	2	57	0	AA
L34_Plate17_C11	1	33	0	GG
L34_Plate17_C10	2	62	0	GA
L34_Plate17_C09	2	44	0	GA
L34_Plate17_C08	2	50	0	AA
L34_Plate17_C07	2	51	1	AA
L34_Plate17_C06	2	39	0	GA
L34_Plate17_C05	2	62	1	AA
L34_Plate17_C04	1	46	2	AA
L34_Plate17_C03	1	56	0	GA
L34_Plate17_C02	2	69	0	GA
L34_Plate17_C01	1	47	0	AA
L34_Plate17_B12	1	43	0	GA
L34_Plate17_B11	1	44	2	AA
L34_Plate17_B10	2	61	0	GA
L34_Plate17_B09	1	60	2	GA
L34_Plate17_B08	2	65	0	AA
L34_Plate17_B07	1	55	2	GA
L34_Plate17_B06	2	52	0	AA
L34_Plate17_B05	2	72	0	GG
L34_Plate17_B04	1	61	0	AA
L34_Plate17_B03	2	43	1	AA
L34_Plate17_B02	2	46	0	GA
L34_Plate17_B01	2	63	0	AA
L34_Plate17_A12	1	46	2	GA
L34_Plate17_A11	1	54	2	AA
L34_Plate17_A10	1	49	2	AA
L34_Plate17_A09	1	60	2	AA
L34_Plate17_A08	1	47	1	GG
L34_Plate17_A07	1	53	2	GG
L34_Plate17_A06	1	58	0	GA
L34_Plate17_A05	1	43	0	GA
L34_Plate17_A04	1	54	2	GG
L34_Plate17_A03	2	41	0	AA
L34_Plate17_A02	2	65	0	AA
L34_Plate17_A01	2	46	0	GA
L34_Plate16_H11	2	68	0	GA
L34_Plate16_H10	2	55	0	GA
L34_Plate16_H09	1	54	0	AA
L34_Plate16_H08	2	52	0	GA
L34_Plate16_H07	1	59	2	AA
L34_Plate16_H06	1	66	0	AA
L34_Plate16_H05	1	53	2	GG
L34_Plate16_H04	1	41	1	AA
L34_Plate16_H03	1	58	2	GG
L34_Plate16_H02	1	55	2	GA
L34_Plate16_H01	2	44	0	AA
L34_Plate16_G12	2	39	0	AA
L34_Plate16_G11	2	56	2	AA
L34_Plate16_G10	1	46	2	AA
L34_Plate16_G09	2	31	0	AA
L34_Plate16_G08	2	48	1	GA
L34_Plate16_G07	2	65	0	GA
L34_Plate16_G06	2	55	2	GG
L34_Plate16_G05	2	61	0	GA
L34_Plate16_G04	1	53	2	AA
L34_Plate16_G03	2	49	0	GA
L34_Plate16_G02	1	57	0	AA
L34_Plate16_G01	2	49	0	GA
L34_Plate16_F12	2	46	0	AA
L34_Plate16_F11	2	53	0	AA
L34_Plate16_F10	1	45	2	AA
L34_Plate16_F09	2	49	0	GA
L34_Plate16_F08	2	56	1	AA
L34_Plate16_F07	1	60	0	AA
L34_Plate16_F06	2	37	0	AA
L34_Plate16_F05	1	53	2	AA
L34_Plate16_F04	1	38	0	AA
L34_Plate16_F03	1	52	2	AA
L34_Plate16_F02	1	56	2	AA
L34_Plate16_F01	2	48	0	AA
L34_Plate16_E12	2	53	0	GA
L34_Plate16_E11	2	55	0	AA
L34_Plate16_E10	1	52	2	GA
L34_Plate16_E09	2	56	0	GA
L34_Plate16_E08	2	49	0	AA
L34_Plate16_E07	1	67	0	GG
L34_Plate16_E06	2	56	0	AA
L34_Plate16_E05	2	52	0	GA
L34_Plate16_E04	1	47	1	AA
L34_Plate16_E03	2	66	0	GG
L34_Plate16_E02	2	33	0	GG
L34_Plate16_E01	1	52	0	GG
L34_Plate16_D12	2	50	0	GA
L34_Plate16_D11	1	42	0	GG
L34_Plate16_D10	1	60	2	GG
L34_Plate16_D09	1	63	0	GA
L34_Plate16_D08	2	49	0	GA
L34_Plate16_D07	1	42	2	GA
L34_Plate16_D06	1	43	1	AA
L34_Plate16_D05	1	57	0	AA
L34_Plate16_D04	1	45	1	AA
L34_Plate16_D03	1	60	2	GG
L34_Plate16_D02	1	54	0	GG
L34_Plate16_D01	1	39	0	GG
L34_Plate16_C12	2	55	0	AA
L34_Plate16_C11	1	57	2	AA
L34_Plate16_C10	2	56	0	GG
L34_Plate16_C09	1	53	0	AA
L34_Plate16_C08	1	57	2	AA
L34_Plate16_C07	2	30	0	AA
L34_Plate16_C06	1	56	2	AA
L34_Plate16_C05	2	41	0	AA
L34_Plate16_C03	1	36	1	AA
L34_Plate16_C02	2	41	0	GA
L34_Plate16_C01	1	49	0	GA
L34_Plate16_B12	1	52	0	AA
L34_Plate16_B11	1	44	0	GA
L34_Plate16_B10	1	64	2	GA
L34_Plate16_B09	2	51	2	AA
L34_Plate16_B08	1	48	1	AA
L34_Plate16_B07	2	64	0	AA
L34_Plate16_B06	1	48	0	GG
L34_Plate16_B05	2	42	0	GA
L34_Plate16_B04	1	57	2	GG
L34_Plate16_B03	1	55	1	AA
L34_Plate16_B02	2	36	0	GA
L34_Plate16_B01	1	56	2	AA
L34_Plate16_A12	2	42	0	GA
L34_Plate16_A11	2	42	0	AA
L34_Plate16_A10	2	55	0	GG
L34_Plate16_A09	2	61	0	AA
L34_Plate16_A08	2	42	0	GA
L34_Plate16_A07	2	63	0	GA
L34_Plate16_A06	2	51	1	GA
L34_Plate16_A05	1	38	1	AA
L34_Plate16_A04	2	43	1	AA
L34_Plate16_A03	1	44	2	GA
L34_Plate16_A02	2	50	0	AA
L34_Plate16_A01	2	43	0	GA
L34_Plate15_H11	1	45	0	GA
L34_Plate15_H10	1	51	0	AA
L34_Plate15_H09	1	38	2	GA
L34_Plate15_H08	1	46	2	AA
L34_Plate15_H07	1	60	1	AA
L34_Plate15_H06	1	57	2	GA
L34_Plate15_H05	1	51	2	GA
L34_Plate15_H04	2	41	0	AA
L34_Plate15_H03	2	47	0	AA
L34_Plate15_H02	1	48	2	GA
L34_Plate15_H01	1	54	2	AA
L34_Plate15_G12	1	50	2	GA
L34_Plate15_G11	1	55	0	AA
L34_Plate15_G10	1	43	0	AA
L34_Plate15_G09	1	39	2	GA
L34_Plate15_G08	2	59	1	GA
L34_Plate15_G07	2	60	0	AA
L34_Plate15_G06	1	55	2	GA
L34_Plate15_G05	1	53	1	AA
L34_Plate15_G04	2	54	0	AA
L34_Plate15_G03	2	53	0	AA
L34_Plate15_G02	1	50	1	AA
L34_Plate15_G01	1	35	0	GA
L34_Plate15_F12	1	33	0	AA
L34_Plate15_F11	2	57	0	AA
L34_Plate15_F10	1	44	0	AA
L34_Plate15_F09	1	42	2	GA
L34_Plate15_F08	1	57	2	GA
L34_Plate15_F07	1	60	2	GA
L34_Plate15_F06	1	55	2	GA
L34_Plate15_F05	1	53	2	GA
L34_Plate15_F04	2	57	0	GA
L34_Plate15_F03	2	54	0	GA
L34_Plate15_F02	1	56	2	GA
L34_Plate15_F01	1	35	0	GA
L34_Plate15_E12	2	47	0	AA
L34_Plate15_E11	1	54	2	GA
L34_Plate15_E10	1	29	2	GA
L34_Plate15_E09	2	36	0	GA
L34_Plate15_E08	1	51	2	GA
L34_Plate15_E07	2	60	0	GG
L34_Plate15_E06	2	51	1	GG
L34_Plate15_E05	2	54	0	GG
L34_Plate15_E04	1	60	0	AA
L34_Plate15_E03	2	37	0	GA
L34_Plate15_E02	2	39	0	AA
L34_Plate15_E01	2	55	0	AA
L34_Plate15_D12	1	36	0	AA
L34_Plate15_D11	1	45	0	GA
L34_Plate15_D10	1	55	0	GA
L34_Plate15_D09	2	67	0	GA
L34_Plate15_D08	2	56	0	GA
L34_Plate15_D07	2	57	0	GG
L34_Plate15_D06	1	42	0	GA
L34_Plate15_D05	2	57	0	GA
L34_Plate15_D04	1	60	0	AA
L34_Plate15_D03	2	53	0	GA
L34_Plate15_D02	2	44	0	GA
L34_Plate15_D01	1	62	1	GA
L34_Plate15_C12	1	65	0	AA
L34_Plate15_C11	2	47	0	AA
L34_Plate15_C10	1	38	0	AA
L34_Plate15_C09	2	62	0	AA
L34_Plate15_C08	1	65	2	AA
L34_Plate15_C07	2	34	0	AA
L34_Plate15_C06	1	46	0	GA
L34_Plate15_C05	2	50	0	AA
L34_Plate15_C04	1	55	2	GA
L34_Plate15_C03	2	50	0	AA
L34_Plate15_C02	2	38	0	AA
L34_Plate15_C01	2	59	0	GA
L34_Plate15_B12	2	57	0	GA
L34_Plate15_B11	1	54	2	GA
L34_Plate15_B10	1	36	0	AA
L34_Plate15_B09	2	51	0	AA
L34_Plate15_B08	1	37	0	GG
L34_Plate15_B07	2	38	0	AA
L34_Plate15_B06	1	60	0	AA
L34_Plate15_B05	1	49	0	GA
L34_Plate15_B03	2	64	0	GA
L34_Plate15_B02	2	59	0	GG
L34_Plate15_B01	1	57	2	GA
L34_Plate15_A12	1	42	0	GA
L34_Plate15_A11	1	47	0	GA
L34_Plate15_A10	1	35	2	AA
L34_Plate15_A09	2	45	0	AA
L34_Plate15_A08	2	40	0	GA
L34_Plate15_A07	2	62	2	GA
L34_Plate15_A06	1	41	2	GG
L34_Plate15_A05	1	59	0	GA
L34_Plate15_A04	1	58	0	GA
L34_Plate15_A03	2	50	0	GG
L34_Plate15_A02	1	58	1	AA
L34_Plate15_A01	2	36	0	AA
L34_Plate14_H11	1	59	2	GA
L34_Plate14_H10	2	55	0	GG
L34_Plate14_H09	2	57	0	GA
L34_Plate14_H08	2	52	0	GA
L34_Plate14_H07	2	43	0	AA
L34_Plate14_H06	2	50	0	GA
L34_Plate14_H05	2	58	2	AA
L34_Plate14_H04	1	57	2	GA
L34_Plate14_H03	2	52	0	GA
L34_Plate14_H02	2	58	0	GA
L34_Plate14_H01	2	54	0	GA
L34_Plate14_G12	2	43	0	GG
L34_Plate14_G11	1	58	2	AA
L34_Plate14_G10	1	57	2	GA
L34_Plate14_G09	2	52	0	AA
L34_Plate14_G08	2	50	0	GA
L34_Plate14_G07	2	49	0	AA
L34_Plate14_G06	1	59	2	GG
L34_Plate14_G05	2	50	0	GA
L34_Plate14_G04	1	55	1	GA
L34_Plate14_G03	2	50	0	GA
L34_Plate14_G02	2	62	0	GA
L34_Plate14_G01	2	60	0	GA
L34_Plate14_F12	2	52	0	GA
L34_Plate14_F11	1	48	2	GA
L34_Plate14_F10	1	53	1	GA
L34_Plate14_F09	1	48	2	GA
L34_Plate14_F08	2	58	0	GA
L34_Plate14_F07	2	40	0	GA
L34_Plate14_F06	2	34	0	AA
L34_Plate14_F05	2	48	0	GG
L34_Plate14_F04	1	44	0	GA
L34_Plate14_F03	1	44	2	AA
L34_Plate14_F02	1	43	2	GA
L34_Plate14_F01	2	61	0	AA
L34_Plate14_E12	1	35	2	GA
L34_Plate14_E11	2	49	0	GA
L34_Plate14_E10	1	36	0	AA
L34_Plate14_E09	2	49	0	GA
L34_Plate14_E08	1	47	0	GA
L34_Plate14_E07	2	51	0	GA
L34_Plate14_E06	2	46	0	GA
L34_Plate14_E05	1	50	0	GA
L34_Plate14_E04	1	49	2	GA
L34_Plate14_E03	1	40	0	AA
L34_Plate14_E02	2	39	0	AA
L34_Plate14_E01	2	59	0	AA
L34_Plate14_D12	1	45	2	AA
L34_Plate14_D11	1	60	0	GA
L34_Plate14_D10	1	59	2	GA
L34_Plate14_D09	2	49	2	GA
L34_Plate14_D08	2	39	0	AA
L34_Plate14_D07	2	49	0	AA
L34_Plate14_D06	2	52	0	GA
L34_Plate14_D05	1	40	0	AA
L34_Plate14_D04	1	56	0	AA
L34_Plate14_D03	1	52	2	AA
L34_Plate14_D02	1	61	0	AA
L34_Plate14_D01	2	53	0	GA
L34_Plate14_C12	2	44	0	GA
L34_Plate14_C11	1	48	1	AA
L34_Plate14_C10	1	66	2	GG
L34_Plate14_C09	2	52	0	AA
L34_Plate14_C08	2	49	0	GA
L34_Plate14_C07	2	54	0	AA
L34_Plate14_C06	2	57	2	AA
L34_Plate14_C05	1	55	2	GA
L34_Plate14_C04	2	41	0	AA
L34_Plate14_C03	2	36	0	GG
L34_Plate14_C02	1	54	2	GA
L34_Plate14_C01	1	35	2	AA
L34_Plate14_B12	2	42	1	GA
L34_Plate14_B11	2	60	0	GA
L34_Plate14_B10	1	47	0	AA
L34_Plate14_B09	1	57	2	AA
L34_Plate14_B08	2	54	0	GA
L34_Plate14_B07	2	53	0	AA
L34_Plate14_B06	1	66	2	GG
L34_Plate14_B05	1	54	2	GA
L34_Plate14_B04	2	46	0	AA
L34_Plate14_B03	2	52	0	AA
L34_Plate14_B02	2	58	0	AA
L34_Plate14_A12	1	65	0	GA
L34_Plate14_A11	2	34	0	GA
L34_Plate14_A10	1	70	1	GA
L34_Plate14_A09	2	55	0	GA
L34_Plate14_A08	1	56	2	GA
L34_Plate14_A07	2	61	0	GA
L34_Plate14_A06	2	36	0	AA
L34_Plate14_A05	1	48	1	AA
L34_Plate14_A03	2	58	0	GA
L34_Plate14_A02	2	60	0	AA
