# Supplementary material for: Common exacerbation-prone phenotypes across asthma and chronic obstructive pulmonary disease (COPD)
Source: PLoS One. 2022 Mar 21;17(3):e0264397. doi: 10.1371/journal.pone.0264397 (PMC8936473; doi:10.1371/journal.pone.0264397)
Supplement: S2 Data — (XLSX) [file pone.0264397.s002.xlsx]

## Sheet: Sheet1
ID	Affection	Sex	Age	Age_at_Onset	BMI	Smoking_Index_Group	Allergic_rhinitis	FEV1FVC	logFENO	logIgE	Exacerbations_treated_by_steroids	Exacerbations_treated_by_antibiotics_only	CAT	FSSG	WBC	blood_eosinophil_count	blood_neutrophil_%	Cluster	IL4RA_rs8832
1	Asthma	1	75	40	26.7698	0	0	54.6	1.68124	2.7364	1	0	1	1	8600	1152.4	54.6	3	AA
2	Asthma	2	86	20	20.9685	0	0	47.4	#N/A	1.08991	0	1	0	1	5000	100	78.6	4	GA
3	Asthma	2	31	2	26.3274	0	1	71.5	1.23045	0.69897	2	0	1	1	5300	53	57.8	5	GA
4	Asthma	1	83	21	25.1177	0	1	47.7	#N/A	1.60853	3	0	1	1	7600	228	81.8	3	GA
5	Asthma	2	79	30	14.9942	0	0	63.3	1.54407	2.46687	1	0	1	0	7700	1848	40	4	GG
6	Asthma	2	27	8	28.0236	0	1	85	1.17609	2.69461	3	0	0	1	6800	340	70.3	5	GG
7	Asthma	2	81	65	24.4627	0	0	73.4	1.70757	1.54407	1	0	1	0	7100	291.1	53.1	4	GA
8	Asthma	2	31	5	29.0487	1	1	74.8	1	1.38021	3	0	1	1	12700	0	84.5	5	GA
9	Asthma	2	53	40	26.2336	0	0	86	1.61278	1.38021	0	1	1	1	6400	153.6	50.2	4	GA
10	Asthma	2	39	1	17.3865	0	0	94.7	1	2.63649	1	0	0	0	6500	149.5	58.1	4	GA
11	ACO	1	67	24	27.6398	2	0	39.8	2.42325	2.22272	3	0	1	0	9700	1076.7	64.3	1	GG
13	Asthma	2	65	21	23.5304	0	1	45.7	1.6721	1.54407	1	0	1	0	3500	161	70.2	4	GG
14	Asthma	2	44	39	25.6312	2	1	83.4	1.23045	3.17377	2	0	1	1	9300	83.7	67.8	5	GA
15	Asthma	2	77	23	28.2722	0	0	79.6	#N/A	1.34242	2	0	1	1	11600	23.2	77.3	4	#N/A
18	Asthma	2	44	18	36.3281	0	1	91.6	#N/A	1.54283	3	0	0	0	6900	0	61.2	5	#N/A
19	Asthma	2	68	36	24.6711	0	0	60	#N/A	1.30103	3	0	0	0	10400	1279.2	48.9	4	GA
21	Asthma	2	61	50	23.9361	0	1	50.4	1.83251	2.83506	2	0	1	1	8400	546	61.9	5	GG
22	Asthma	2	51	23	24.7768	0	0	70.6	#N/A	2.36173	1	0	0	0	14200	142	77.4	4	AA
23	Asthma	2	37	22	25.8948	0	0	58.8	1.17609	1.83885	1	0	1	0	8300	157.7	62.9	4	GA
24	Asthma	2	65	50	16.6493	0	1	69.4	1.87506	2.34635	2	0	1	0	6200	1060.2	45.8	5	GA
25	Asthma	2	54	47	28.5075	2	0	82.7	1.04139	0.69897	1	0	1	0	13500	27	73.4	4	GA
26	ACO	1	72	30	26.4463	2	0	50	#N/A	1.87448	2	0	1	1	15800	173.8	0	3	GA
29	ACO	1	86	22	25.9942	2	0	59.7	#N/A	2.28556	1	0	1	0	5800	121.8	73.2	2	AA
30	Asthma	2	50	20	19.5965	2	0	79.9	#N/A	1.55388	1	0	0	0	4400	101.2	57.2	4	AA
31	Asthma	1	80	75	22.0073	1	0	65.7	#N/A	2.95713	2	0	0	0	4600	92	50	1	GA
32	Asthma	1	79	73	26.8136	2	0	73.8	#N/A	1.89487	1	0	0	0	6600	92.4	0	1	GA
33	Asthma	1	80	20	23.2812	2	0	78.9	#N/A	2.04922	1	0	0	0	9700	135.8	82.6	1	#N/A
36	COPD	1	73	67	17.9391	2	0	68.5	#N/A	2.52634	2	0	0	0	4700	122.2	0	1	GA
38	Asthma	2	60	50	22.8928	2	0	75.5	#N/A	2.64738	2	0	0	0	11000	462	59.8	1	GA
40	Asthma	1	74	64	20.5873	2	0	88.1	#N/A	1.99607	2	0	0	0	7800	421.2	0	1	GA
41	Asthma	2	70	60	19.3761	0	1	60.9	#N/A	2.51055	2	0	0	0	4000	312	0	5	GA
43	Asthma	2	72	42	23.3726	0	0	63.4	#N/A	2.82543	2	0	1	1	5900	230.1	49.2	4	GA
44	ACO	1	69	62	20.9435	2	0	58.2	#N/A	1.42488	1	0	0	0	6900	310.5	60.4	1	GA
45	Asthma	2	76	70	21.4209	0	0	86.7	#N/A	1.32222	1	0	0	1	4400	39.6	0	4	GA
46	Asthma	1	82	75	25.3515	0	0	71.7	#N/A	0.69897	2	0	0	0	6500	32.5	66.1	1	GA
47	Asthma	2	56	36	30.4076	0	0	72.5	#N/A	1.77597	2	0	0	1	8700	165.3	64.6	4	GA
48	Asthma	1	80	75	22.2611	0	0	61.8	#N/A	2.45484	0	1	0	0	6900	172.5	75.1	1	GG
49	Asthma	2	41	34	17.1029	0	1	94.1	#N/A	2.90472	3	0	0	0	8400	369.6	0	5	AA
50	Asthma	2	66	56	23.0999	1	0	67.1	#N/A	2.09691	1	0	0	0	4400	400.4	42.4	4	GA
51	Asthma	2	55	40	27.3438	0	1	81.7	#N/A	2.07555	3	0	1	0	8900	560.7	56	5	GA
52	ACO	1	72	50	15.5896	2	0	29.3	#N/A	2.55023	2	0	1	0	9200	0	71	2	GA
54	Asthma	1	51	41	25.5313	1	0	85	#N/A	1.64147	2	0	0	0	5100	173.4	34.7	1	AA
55	ACO	1	84	50	20.7761	2	0	60.4	#N/A	1.935	0	1	0	0	3700	59.2	64.7	1	GA
56	COPD	1	80	80	24.8679	2	1	47	#N/A	1.8488	0	1	0	0	5800	156.6	0	1	GA
57	Asthma	2	37	27	21.5477	0	0	94.5	#N/A	1.54158	2	0	0	0	7600	30.4	0	4	GG
61	Asthma	1	62	45	17.7832	2	0	79.7	#N/A	2.86213	2	0	1	0	10600	371	80	2	AA
62	ACO	1	51	8	20.3383	2	1	63.1	#N/A	2.11727	1	0	0	0	5300	148.4	0	1	AA
63	Asthma	2	62	40	19.2277	1	1	69.9	#N/A	2.26245	3	0	0	0	5000	450	65.7	5	GA
64	Asthma	2	75	69	22.0711	0	0	78.9	#N/A	1.74507	1	0	0	0	6100	79.3	55.2	4	GA
65	Asthma	1	72	70	21.0938	2	1	74.6	#N/A	1.49554	1	0	0	0	4900	78.4	48.5	1	GA
66	ACO	1	75	50	21.7776	2	0	66.7	#N/A	2.85612	1	0	1	0	6700	958.1	0	1	GG
67	Asthma	1	72	60	25.9107	1	0	86.6	#N/A	2.5563	1	0	0	0	4500	31.5	60.5	1	#N/A
68	Asthma	2	61	56	23.1111	0	0	86.9	#N/A	1.90091	2	0	0	0	3800	79.8	0	4	GA
69	ACO	2	65	50	27.0895	2	0	61.45	#N/A	2.07188	1	0	1	0	7100	78.1	0	4	GA
70	ACO	2	75	20	15.7485	2	0	54.1	#N/A	1.21484	1	0	0	0	7000	0	84	4	AA
71	ACO	1	84	74	18.8615	2	0	38.9	#N/A	1.04532	1	0	0	0	6500	71.5	63.8	1	GA
73	COPD	2	84	70	23.5973	1	0	49.3	#N/A	1.26482	0	1	0	0	6600	178.2	67.7	4	GG
78	Asthma	1	74	68	30.1139	2	0	75.09	#N/A	1.65321	0	1	1	1	5520	270.48	51.6	3	AA
79	ACO	1	74	60	20.6905	2	0	60.82	#N/A	3.27114	1	0	0	0	6200	241.8	66.8	1	GA
80	ACO	2	77	63	26.5643	2	0	52.11	#N/A	1.64345	1	0	0	0	4900	112.7	62	4	GG
81	Asthma	1	52	40	28.2284	1	0	44.37	#N/A	3.03222	1	0	0	1	7380	583.02	63.8	1	AA
82	COPD	1	79	72	22.0604	2	0	42.68	#N/A	1.78533	1	0	0	0	5410	97.38	66.6	1	AA
85	COPD	1	67	66	23.5556	2	0	39.64	#N/A	2.4133	1	0	1	0	4300	378.4	57.1	2	GG
86	COPD	1	71	65	18.9069	2	0	37.86	#N/A	2.08279	1	0	0	0	10200	193.8	65.8	1	AA
87	Asthma	2	77	62	24.8166	0	1	81.9	1.4624	2.6721	3	0	1	0	13700	0	74.7	5	GG
88	COPD	1	67	52	28.5156	2	0	62.8	1.17609	1.91908	0	1	0	1	5000	80	67.2	3	AA
89	COPD	1	88	84	25.7868	2	0	48.8	1.4624	2.22011	1	0	1	0	6600	0	92.4	2	GA
90	COPD	1	89	75	19.7106	2	0	56.5	#N/A	0.845098	1	0	1	0	6300	151.2	60.4	2	GA
91	ACO	1	65	48	18.424	2	1	56.1	1.89209	2.04922	1	0	0	0	3100	297.6	40.2	1	GA
92	Asthma	2	78	68	23.7954	0	1	87.4	0.845098	2.12057	3	0	1	0	4900	98	59.1	5	GA
93	Asthma	2	60	48	27.2096	0	1	59.3	1.8451	2.22531	1	0	1	1	6900	917.7	59.9	5	GA
94	ACO	1	76	53	22.2069	1	1	50.6	1.07918	1.91381	3	0	0	0	7200	100.8	72.8	1	GA
95	Asthma	1	70	8	30.339	2	1	72.1	1.43136	2.0086	1	0	1	0	5000	270	39	1	GA
96	COPD	2	82	62	23.2627	1	0	62.4	#N/A	1.97772	0	1	1	1	7000	147	70.6	3	GA
97	Asthma	2	64	42	26.6728	2	1	78.6	1.64345	2.51322	2	0	0	0	9900	485.1	78	5	GA
98	Asthma	1	84	55	17.5781	2	0	88.1	1.5682	2.55509	2	0	1	1	5700	570	52.6	1	#N/A
99	Asthma	2	45	41	19.2894	0	0	85.4	1.30103	1.27875	1	0	0	1	5400	48.6	63	4	GA
100	Asthma	2	62	55	21.3382	0	1	72.4	1.36173	2.71684	3	0	0	0	5000	90	55.4	5	#N/A
101	Asthma	1	69	51	26.3656	0	0	65.2	1.38021	1.77815	1	0	0	0	5700	456	57.2	1	GG
102	ACO	1	72	51	23.5294	2	0	45.5	2.03743	2.7796	3	0	1	1	6800	231.2	75.5	3	GA
103	Asthma	1	57	37	20.5499	2	0	75.4	1.34242	1.4624	1	0	0	0	5600	39.2	53.7	1	GA
104	Asthma	2	58	47	23.3876	1	1	77.5	0.845098	1.38021	3	0	1	1	6600	52.8	66.4	5	AA
105	ACO	2	89	87	25.5661	2	0	69.9	1.34242	1.716	1	0	1	1	5300	148.4	73.9	3	GA
106	Asthma	2	67	37	19.8141	0	0	71.7	1.11394	1.39794	2	0	1	1	4000	88	61.3	4	GA
107	COPD	1	68	65	19.721	2	1	42.4	1.38021	2.11394	3	0	1	0	7200	180	61	2	GA
108	COPD	1	80	71	23.3091	2	0	44.6	#N/A	1.90849	1	0	1	0	8100	178.2	70.7	2	GA
109	Asthma	2	57	37	36.5922	0	1	88.3	1.25527	2.19866	1	0	0	0	5200	130	49.9	5	GA
110	Asthma	2	84	45	25.9695	0	0	74.4	#N/A	1.95424	3	0	0	0	7300	160.6	76.2	4	GA
111	Asthma	2	77	21	22.2034	0	1	68.6	1.91381	2.65706	2	0	1	1	7700	169.4	69.8	5	GA
112	Asthma	2	67	35	19.0677	0	1	63.5	1.41497	3.03543	1	0	1	0	6200	390.6	58.9	5	#N/A
113	Asthma	2	80	55	18.5493	0	1	76.6	1.04139	2.45788	1	0	0	0	7200	144	54.7	5	GA
114	Asthma	1	57	5	24.632	1	1	71.4	1.49136	2.5955	1	0	1	1	6400	83.2	64.6	5	AA
115	Asthma	1	46	11	36.4198	0	1	75.3	1.44716	2.58546	1	0	0	1	8000	192	59.6	3	#N/A
116	Asthma	2	56	15	26.0375	0	1	69.5	1.04139	2.44091	1	0	1	1	4200	180.6	50.2	5	GA
117	Asthma	2	63	61	30.8012	1	1	82.8	1.39794	1.04139	0	1	0	1	7200	50.4	68.1	5	GG
118	COPD	1	78	62	22.9481	2	0	42.2	0.954243	2.14301	0	1	1	0	8000	80	69.3	2	GA
119	Asthma	1	44	35	24.093	0	1	72.2	1.57978	1.83885	3	0	0	0	6600	132	68.8	5	GA
120	Asthma	1	68	39	19.8347	1	0	72.2	1.85126	2.83059	1	0	0	1	9000	720	77	1	AA
121	Asthma	1	68	51	21.2585	0	1	72	2.10037	3.36021	1	0	1	1	7000	301	66.4	5	AA
122	Asthma	1	83	58	19.6506	1	1	63.7	1.78533	1.72428	1	0	1	0	6400	19.2	90.8	1	AA
123	Asthma	1	77	22	21.4573	1	0	46.5	1.11394	1.73239	3	0	0	0	5700	91.2	66.8	1	GG
124	COPD	1	72	61	24.1672	2	0	43.6	1.11394	2.65321	2	0	1	0	6000	222	58.5	2	GA
125	Asthma	1	50	41	28.3737	0	0	83.8	1.4624	2.42325	1	0	1	1	4800	172.8	59.8	3	GA
126	Asthma	2	55	17	23.4375	0	0	67.3	1.07918	2.03342	1	0	0	0	4600	128.8	56	4	AA
127	Asthma	1	75	71	28.9062	2	0	80.8	1.43136	2.49554	1	0	1	1	5900	188.8	63.8	3	GA
128	Asthma	2	48	32	18.75	0	0	81.5	1.53148	2.40824	2	0	0	0	5700	723.9	66.7	4	GA
129	Asthma	1	64	61	25.0762	2	0	83.7	2.00432	2.83251	3	0	0	0	6200	558	52.2	1	GG
130	ACO	1	69	59	23.5294	1	0	59.9	1.47712	2.36922	2	0	1	0	5100	469.2	53	1	GA
131	ACO	1	84	55	29.2969	2	0	58.9	1.41497	3.18441	3	0	1	0	15300	76.5	79.5	2	AA
132	COPD	1	77	63	23.4375	2	0	52	1.07918	2.91751	1	0	0	0	4600	138	63.1	1	GG
133	Asthma	2	70	49	24.974	0	0	81	1.5563	0.69897	1	0	1	0	7900	379.2	53.5	4	GA
134	ACO	1	87	79	26.1224	2	0	49.4	1.6721	2.93349	1	0	0	0	5700	330.6	67.2	1	GG
135	Asthma	2	68	31	21.0962	0	0	60.9	1.14613	2.57054	2	0	0	0	7000	49	72.6	4	GA
136	COPD	1	84	69	21.4844	2	0	35.4	1.04139	2.52634	2	0	0	0	9300	139.5	75.8	1	GG
137	Asthma	2	79	34	22.6757	0	0	50	1.25527	2.15836	2	0	1	0	6400	153.6	66	4	AA
138	Asthma	2	81	59	20	0	0	69.6	1.59106	0.30103	2	0	1	0	6200	93	68	4	AA
139	Asthma	1	48	5	25.763	1	1	73.7	1.91908	2.55991	2	0	1	0	9900	673.2	48.2	5	GA
140	ACO	1	74	55	23.1111	2	1	55	1.5682	1.11394	1	0	1	1	6000	252	71.7	3	AA
141	Asthma	2	62	42	21.9289	1	0	66.2	1.04139	2.37291	1	0	0	0	6700	180.9	58.8	4	AA
142	ACO	1	71	45	20.3223	1	0	42.4	1.43136	2.10037	1	0	1	0	4600	82.8	60.8	1	GA
143	Asthma	1	76	55	23.4375	0	1	73	1	3.30211	3	0	1	0	7900	79	74	5	GA
144	Asthma	2	74	59	27.1106	0	0	80.2	1.38021	1.4624	2	0	0	0	5100	372.3	55.4	4	GA
145	Asthma	1	74	69	25.3906	2	0	72.1	1.73239	2.47422	2	0	0	0	7000	112	66.4	1	GA
146	COPD	1	86	74	22.1367	2	0	38.1	1.36173	2.09691	1	0	1	1	6900	282.9	67.1	3	GG
147	COPD	1	69	68	23.4375	2	0	65	0.778151	0.954243	1	0	1	0	3700	122.1	50.3	2	AA
148	COPD	2	77	67	23.1247	2	0	53.8	0.60206	2.07555	3	0	1	0	9000	189	77.6	2	GA
149	Asthma	2	62	54	26.6999	0	0	90.7	0.778151	1.78533	1	0	0	0	5800	249.4	51.3	4	GA
150	Asthma	1	67	52	23.2438	1	0	88.3	1.5682	1.85733	1	0	1	0	6700	0	76.9	1	GG
151	COPD	1	70	49	26.6728	2	0	34.4	1.85733	0.90309	3	0	1	1	9400	366.6	61.4	3	GA
152	Asthma	2	70	55	24.1415	0	1	76.2	1.59106	2.21484	1	0	0	0	5400	0	75.6	5	#N/A
153	Asthma	1	68	54	27.102	2	1	75.4	1.82607	2.55991	2	0	0	0	6300	768.6	57.4	1	GA
154	ACO	1	63	43	37.4637	2	0	65	1.54407	3.63053	1	0	0	0	10000	830	62.9	1	AA
155	Asthma	2	48	41	28.3039	0	1	81.6	1.27875	1.89763	3	0	1	1	13300	0	61	5	GA
156	Asthma	1	84	51	28.959	0	0	86.2	1.04139	1.44716	3	0	1	1	8400	277.2	67	3	GA
157	Asthma	1	80	38	22.9421	0	0	57.8	2.16137	2.44716	1	0	0	0	3600	352.8	61.4	1	GA
158	ACO	2	90	78	14.9708	2	0	49.5	#N/A	2.88649	1	0	1	1	5200	10.4	74.7	3	AA
159	COPD	1	74	66	27.4756	2	0	58.1	1.17609	1.47712	0	1	1	0	4600	363.4	53.5	2	GA
160	ACO	1	88	70	19.1871	2	0	39.57	#N/A	0	2	0	1	0	18200	0	94.8	2	GA
161	Asthma	1	66	56	20.5688	2	1	77.38	#N/A	2.78958	1	0	0	0	7200	612	68	1	GA
163	Asthma	2	64	48	30.9338	1	0	65.77	#N/A	2.48855	1	0	0	0	8800	1003.2	45.4	4	AA
164	ACO	1	83	82	33.5924	2	0	61	#N/A	1.6721	1	0	1	0	9100	91	82	2	AA
165	COPD	1	81	78	15.8222	2	0	28.29	#N/A	1.30103	3	0	1	0	8200	164	67.5	2	GA
166	COPD	1	69	57	23.939	2	0	34.13	#N/A	1.80618	1	0	1	0	5100	40.8	62.8	2	GG
167	COPD	1	70	68	21.2585	2	0	66.48	#N/A	2.22011	1	0	1	0	6400	243.2	57.1	2	GA
169	COPD	2	81	71	22.8887	2	0	42.55	#N/A	1.53148	1	0	0	0	6400	198.4	63.6	4	AA
170	COPD	1	86	62	22.5409	2	0	46	#N/A	1.94448	1	0	0	0	6200	452.6	64.1	1	GA
171	COPD	1	84	80	25.7117	2	0	62.96	#N/A	1.5563	1	0	0	0	5800	162.4	73.8	1	GA
172	COPD	1	74	63	25.717	2	0	41.6	1.34242	1.59106	1	0	1	0	7500	187.5	62.7	2	AA
173	ACO	1	75	54	24.4083	2	0	30.2	1.47712	2.44091	2	0	1	1	5700	222.3	59.4	3	GA
174	COPD	1	85	65	24.6857	2	0	43.5	#N/A	1.41497	1	0	1	0	5600	352.8	67.7	2	GG
175	COPD	1	58	54	22.038	2	0	45.8	1.32222	1.62325	1	0	1	0	8700	374.1	58	2	GA
176	Asthma	1	77	57	23.0557	1	0	71.2	1.5563	0.845098	2	0	0	0	5800	81.2	68.2	1	#N/A
177	Asthma	2	78	65	31.6018	1	0	81.1	1.23045	2.16732	2	0	1	0	11000	407	70.3	4	GA
178	COPD	1	66	61	22.4986	2	0	37.5	1.8451	1.73239	2	0	1	0	10500	840	74	1	GA
179	COPD	1	60	55	22.4396	2	0	50.8	1.51851	2.33041	0	1	1	0	4300	210.7	48.1	2	GA
180	Asthma	2	74	45	17.8004	0	0	70.2	1.50515	2.10037	3	0	1	1	15000	180	85.4	4	GG
181	Asthma	2	75	64	20.6758	0	0	67.7	1.4624	1.20412	1	0	1	0	6400	192	53.2	4	GA
182	Asthma	2	77	51	29.278	0	0	59.9	1.30103	1.11394	3	0	1	0	8400	151.2	66.2	4	GA
183	COPD	1	74	59	21.3852	2	0	17.9	#N/A	1.69897	1	0	1	0	9800	176.4	75.8	2	GA
184	Asthma	2	60	51	22.2804	1	1	56.5	2.0569	3.21537	3	0	0	0	6700	268	82	5	GG
185	Asthma	1	75	73	14.088	1	0	97	1.36173	2.37475	2	0	0	0	8600	34.4	84.7	1	GG
186	COPD	1	79	55	18.8271	2	0	35.9	1.14613	2.24797	0	1	1	0	6100	201.3	72.4	2	GG
187	COPD	1	85	79	19.7201	2	0	54.5	#N/A	2.48996	1	0	1	0	6700	80.4	72.8	2	GA
188	Asthma	1	82	79	21.9942	2	0	79.3	1.17609	1.25527	0	1	1	0	4900	29.4	71.6	2	GA
189	COPD	1	81	76	17.7315	2	0	28.8	1.41497	2.11059	3	0	1	1	4700	89.3	75.9	3	GG
190	Asthma	1	78	62	23.533	2	1	83.3	1.34242	2.54407	0	1	1	1	7000	98	73.2	3	AA
191	Asthma	1	84	65	21.0321	2	0	76.1	1.07918	3.00732	2	0	1	0	6300	163.8	72.1	2	GA
192	COPD	1	74	61	19.1577	2	0	33.1	0.778151	1.80618	1	0	1	0	5800	121.8	61.8	2	GG
193	Asthma	2	58	41	33.2986	0	0	82.3	1.44716	1.61278	1	0	0	0	5000	50	53.6	4	GG
194	Asthma	2	45	31	19.284	0	0	80.4	1.11394	1.8451	3	0	1	0	6600	138.6	70.6	4	GA
195	Asthma	2	87	25	26.6936	0	1	61	#N/A	2.31175	3	0	1	0	8300	33.2	64.2	5	#N/A
196	ACO	1	70	3	21.3714	2	0	42.9	1	2.82607	2	0	1	1	6500	910	65	1	GG
197	Asthma	1	69	48	26.8122	2	1	79.9	1.68124	2.03743	1	0	0	0	5200	535.6	62.5	1	GA
198	ACO	1	58	42	27.3588	2	0	66	1.43136	2.38739	2	0	1	0	7500	547.5	45.9	1	GA
199	ACO	2	50	1	22.8269	2	1	69.3	1.74036	2.35793	3	0	1	0	10100	1080.7	50.2	5	GA
200	COPD	1	66	49	24.7974	2	0	49.7	1.49136	2.82543	1	0	1	0	5100	102	63.2	2	GA
201	ACO	1	76	61	23.219	2	0	60.4	1.36173	2.36173	0	1	0	1	8100	178.2	57.9	3	AA
202	COPD	2	73	63	17.2857	2	0	35.5	#N/A	1.97772	2	0	1	0	8300	0	93.7	2	AA
203	Asthma	1	87	18	29.7077	0	0	57.9	#N/A	1.04139	1	0	1	1	4700	94	85	3	#N/A
204	COPD	1	87	75	22.0711	2	0	42.2	#N/A	2.21484	0	1	1	0	7000	42	84.3	2	AA
205	COPD	1	77	62	26.1619	2	0	36.1	1.27875	2.63043	2	0	1	0	7000	630	47.9	1	AA
206	COPD	1	76	55	22.6687	2	0	45.1	1.53148	1.95424	0	1	0	0	6500	663	54.9	1	GG
207	Asthma	1	46	7	21.83	1	1	77.5	1.07918	2.4609	1	0	1	1	6400	128	55.9	5	GA
208	ACO	1	81	53	22.2291	2	0	39.1	1.36173	3.55811	1	0	0	0	4600	128.8	67.4	1	#N/A
209	ACO	1	78	52	25.0047	2	1	64.8	1.94939	2.20952	1	0	0	1	3400	1360	29	1	GG
210	COPD	1	79	61	22.3757	2	0	47.1	1.47712	2.45179	0	1	1	0	6100	91.5	64.3	2	AA
211	Asthma	1	79	68	19.8141	2	0	79.2	#N/A	1.6721	0	1	1	1	5300	190.8	67.3	3	AA
212	COPD	1	76	70	21.3593	2	0	38.6	#N/A	2.1959	0	1	1	0	5700	330.6	64.9	2	AA
213	COPD	1	68	63	17.3604	2	0	33.8	#N/A	1.72428	1	0	1	1	6600	990	49.4	3	GA
214	ACO	1	76	10	18.3221	2	0	49.1	1.20412	3.60831	1	0	1	1	3900	237.9	57.6	3	#N/A
215	COPD	1	76	21	19.9219	2	0	40.6	1.51851	1.41497	1	0	1	1	5600	263.2	58.6	3	GA
216	COPD	1	80	67	21.4844	2	0	32.5	1.43136	1.79934	3	0	1	1	6000	300	65.2	3	GG
217	Asthma	2	32	22	19.3962	0	0	87.2	1.14613	1.74036	1	0	1	0	5800	58	59.1	4	#N/A
218	Asthma	1	68	63	23.552	2	0	80.5	1.47712	1.10721	3	0	1	0	8100	170.1	76.5	2	#N/A
219	Asthma	2	55	54	29.5812	0	0	88.76	1.53148	1.54407	2	0	1	1	9400	263.2	60.5	4	#N/A
220	ACO	1	83	62	25.7117	2	0	58.4	1.23045	1.49136	3	0	1	1	8800	220	73.1	3	GA
221	COPD	1	78	71	14.6626	2	0	37.14	1.43136	2.10721	2	0	1	0	5200	161.2	55.1	2	GG
222	Asthma	2	64	21	19.3789	0	0	83.74	1.85733	2.28103	1	0	0	1	5000	170	64.2	4	AA
223	ACO	1	75	50	30.6365	2	0	68.4	1.14613	1.34635	2	0	1	1	7650	160.65	67.7	3	GG
224	Asthma	1	71	51	24.2032	0	0	62.5	1.43136	2.89042	1	0	1	0	6250	1262.5	49.9	1	GA
225	Asthma	2	64	59	27.0792	2	0	84.55	0.60206	1.36361	2	0	1	0	9300	176.7	66.2	4	AA
226	ACO	1	65	35	22.7036	2	1	68.15	1.4624	2.19033	3	0	1	1	7180	7.18	89.3	3	AA
