# Supplementary material for: Common exacerbation-prone phenotypes across asthma and chronic obstructive pulmonary disease (COPD)
Source: PLoS One. 2022 Mar 21;17(3):e0264397. doi: 10.1371/journal.pone.0264397 (PMC8936473; doi:10.1371/journal.pone.0264397)
Supplement: S3 Data — (XLSX) [file pone.0264397.s003.xlsx]

## Sheet: Sheet1
ID	Sex	Age	Age_at_Onset	BMI	Smoking_Index_Group	Allergic_rhinitis	FEV1FVC	logIgE	WBC	blood_eosinophil_count	IL4RA_rs8832
BA1	1	25	4	22.0996	0	1	66.7	3.21484	5500	275	GA
BA11	2	62	61	24.6575	0	1	75.1	2.38202	6500	715	GG
BA12	2	64	58	#N/A	0	1	75.8	2.5832	4000	208	GA
BA19	1	42	35	23.533	0	1	81.7	#N/A	#N/A	#N/A	AA
BA23	1	42	37	24.1115	0	1	65.1	2.56467	9900	0	GA
BA24	2	47	43	21.9722	0	1	77.5	1.84696	9700	873	AA
BA26	2	71	69	#N/A	0	1	78.3	2.11727	5900	359.9	AA
BA28	1	32	24	18.2868	1	1	74.35	2.97267	10500	315	GA
BA29	2	29	3	17.2879	0	1	90	2.90526	#N/A	300	AA
BA30	2	23	2	#N/A	0	1	85.4	2.98767	#N/A	510	AA
BA34	1	59	4	20.325	2	1	59.7	3.00346	4100	352.6	AA
BA42	2	31	25	24.9503	0	1	93.45	1.81889	6800	68	GA
BA44	2	53	15	19.2677	0	1	77.3	1.95134	4700	615.7	GA
BA50	2	62	47	18.026	0	1	75.7	2.18469	5100	698.7	AA
BA52	2	63	59	20.5457	1	1	80.4	2.68124	#N/A	480	AA
BA74	2	37	34	20.9644	0	1	82.6	2.47276	#N/A	680	AA
BA76	2	33	30	17.8465	0	1	85.5	2.06819	#N/A	470	AA
BA87	1	56	46	21.7784	0	1	69.5	2.11059	#N/A	890	AA
BA90	1	26	10	26.8386	1	1	64.4	1.95424	#N/A	180	GA
BA95	1	29	21	25.3871	2	1	#N/A	2.45484	4400	290.4	GA
BA98	2	43	22	35.2508	0	1	86	1.84696	#N/A	300	GA
BA99	2	66	51	21.7784	0	1	80.7	1.88593	#N/A	550	GA
BA104	1	30	24	18.6723	0	1	94	2.0569	#N/A	510	GA
BA109	1	65	24	23.8751	1	1	57.7	2.40312	#N/A	150	GG
BA110	2	64	54	23.1269	0	1	77.9	1.57403	#N/A	280	GA
BA112	2	44	38	22.0741	0	1	89.1	1.69373	#N/A	90	GA
BA114	1	51	6	26.0839	0	1	52.7	2.79379	#N/A	#N/A	AA
BA115	1	62	58	27.0416	1	1	74.5	3.0086	#N/A	2360	GA
BA117	2	65	58	20.6612	0	1	80.9	2.15534	#N/A	730	AA
BA119	1	58	58	22.6562	0	1	76.7	2.42488	#N/A	190	AA
BA123	1	34	3	23.6713	1	1	74.4	2.57054	#N/A	230	GA
BA126	2	51	42	25.7704	0	1	64	1.87274	#N/A	110	GA
BA129	2	50	5	29.9199	0	1	83.5	2.97128	9100	746.2	GA
BA131	1	27	3	21.2585	0	1	84.2	3.89818	7530	609.93	GA
BA134	2	49	43	19.8222	0	1	75.1	1.70927	#N/A	160	AA
BA135	1	66	52	21.3578	1	1	60.8	2.26007	#N/A	330	GA
BA136	1	24	10	22.4082	0	1	75.1	2.83885	#N/A	90	GG
BA137	1	67	64	25.2174	0	1	72.2	2.17026	#N/A	500	AA
BA138	1	35	35	22.8285	1	1	52.9	2.83506	#N/A	400	GG
BA145	1	38	3	#N/A	0	1	73	#N/A	7300	657	AA
BA155	2	42	41	19.4113	0	1	69.52	3.14613	#N/A	70	GA
BA168	2	35	34	18.3906	0	1	78.15	1.80618	#N/A	320	GA
BA170	1	62	58	24.6094	0	1	79.1	1.98227	#N/A	170	AA
BA173	2	61	50	24.8777	0	1	77.31	1.51587	#N/A	110	AA
BA177	2	24	3	18.6709	0	1	82.04	2.54654	#N/A	310	GA
BA192	2	64	53	23.6128	0	1	82.1	1.75815	5300	333.9	AA
BA196	1	21	1	19.2336	0	1	83.2	2.43136	8500	140	GA
BA199	2	69	40	22.006	0	1	81.9	1.935	#N/A	470	AA
BA201	2	60	60	22.0604	0	1	44.24	2.02938	#N/A	60	AA
BA202	1	66	59	20.3611	0	1	81.4	0.770852	#N/A	110	GA
BA205	1	53	48	19.4734	2	1	72.1	2.68753	8500	442	GA
BA211	2	34	10	19.5312	0	1	86.23	2.74036	6220	622	GA
BA213	2	63	42	25.3902	1	1	77.8	2.93551	#N/A	130	AA
BA216	1	28	4	19.5209	0	1	88	2.85309	4200	424.2	AA
BA217	2	59	59	25.814	0	1	67.6	2.24304	8100	972	AA
BA224	2	33	4	24.5603	0	1	71.52	3.09864	#N/A	320	AA
BA225	2	64	62	25.3141	0	1	83.53	2.16435	#N/A	350	AA
BA230	1	56	53	23.1834	0	1	72.37	2.53529	#N/A	350	AA
BA235	2	58	53	23.6511	1	1	63.6	1.8451	#N/A	280	AA
BA242	2	48	40	19.4574	1	1	76.7	2.08279	7800	280	AA
BA244	1	76	3	21.3382	2	1	54.7	2.5682	9300	93	AA
BA245	2	38	30	18.1105	1	1	64.1	3.48001	5600	504	AA
BA248	2	58	53	21.7865	0	1	66.11	2.00432	#N/A	320	GA
BA251	1	65	22	26.8596	0	1	85	1.65992	5100	90	AA
BA262	1	29	7	22.694	0	1	75.8	3.0569	#N/A	190	GA
BA264	2	43	43	31.25	1	1	76.1	2.00432	#N/A	190	GA
BA265	2	21	1	20.061	0	1	86.5	2.92634	#N/A	450	GA
BA268	1	33	8	23.3067	1	1	88.6	2.5955	#N/A	#N/A	GG
BA371	1	30	1	#N/A	0	1	58.86	1.48714	#N/A	130	GA
BA376	2	48	33	25.9645	1	1	73.75	1.50515	#N/A	240	GA
BA378	2	67	60	24.3232	0	1	85.5	1.93852	#N/A	140	AA
BA386	2	57	57	16.4474	0	1	84.7	1.49136	#N/A	50	AA
BA389	2	63	43	24.0346	0	1	69.2	1.63548	#N/A	390	AA
BA390	1	51	38	24.9135	0	1	82.5	1.23553	#N/A	110	GG
BA391	2	58	50	24.1217	0	1	76.2	2.40824	#N/A	250	GA
BA392	2	69	64	#N/A	0	1	#N/A	2.51188	#N/A	190	GA
BA403	2	59	54	27.5873	0	1	85.9	1.78176	#N/A	120	AA
BA405	1	62	40	21.5139	1	1	79.35	2.47129	#N/A	190	AA
BA406	2	54	25	21.9261	0	1	58.12	2.63849	#N/A	610	AA
BA412	1	56	40	24.1588	0	1	82.67	2.57054	#N/A	410	AA
BA414	1	61	52	26.2363	1	1	52.69	3.52892	#N/A	850	GA
BA415	2	47	1	#N/A	0	1	82.7	2.09342	#N/A	540	GA
BA416	1	56	46	22.6757	0	1	67.1	2.58995	#N/A	350	GG
BA421	1	34	31	23.2335	1	1	69.03	1.5563	#N/A	60	AA
BA423	2	82	66	22.1526	0	1	80.3	1.93952	6000	600	GA
BA432	1	30	3	#N/A	0	1	75.2	2.47857	#N/A	670	GA
BA436	2	66	25	20.4503	0	1	62.73	3.11059	#N/A	460	GG
BA448	2	52	52	23.8054	0	1	59.75	1.71096	#N/A	#N/A	GA
BA457	2	80	80	24.9705	0	1	68	3.23553	#N/A	#N/A	GA
BA458	2	62	25	18.5466	1	1	66.08	2.14613	#N/A	#N/A	GA
BA460	2	63	58	29.622	0	1	67.99	#N/A	7600	152	GA
BA476	2	45	27	19.5046	0	1	#N/A	1.83822	4000	240	GG
BA502	2	23	3	22.3809	0	1	73.3	2.85431	8200	410	GA
BA510	2	68	56	21.357	0	1	65.9	0.934498	5000	100	GG
BA512	2	70	62	24.2142	0	1	69.17	1.4624	6700	335	GA
BA523	2	45	5	20.8325	0	1	77.1	2.35411	4980	39.84	GA
BA524	2	32	21	20.3125	1	1	70.2	3.02119	8180	613.5	AA
BA525	1	36	7	22.647	2	1	69.74	2.24304	4600	506	AA
BA552	2	39	9	23.6832	0	1	66.1	2.89098	7370	316.91	GG
BA555	2	55	53	23.1834	0	1	83.4	2.62428	6380	229.68	GA
BA556	1	39	7	22.5896	2	1	90.6	1.85126	8900	863.3	AA
BA562	1	41	2	25.4268	1	1	76.8	#N/A	4300	129	AA
BA579	1	48	1	28.0445	2	1	81.94	3.59106	7000	490	GG
BA611	1	74	66	22.9671	0	1	66	1.94448	#N/A	#N/A	AA
BA616	2	36	6	21.8591	0	1	89	2.81358	#N/A	#N/A	GA
BA617	2	60	51	21.5045	0	1	51	2.29358	8300	830	AA
BA620	1	30	24	19.4221	0	1	54	2.11059	#N/A	#N/A	GA
BA624	1	53	42	25.6055	0	1	69.4	2.07555	#N/A	#N/A	GG
BA627	1	41	1	24.5881	0	1	62.4	2.32015	5700	661.2	GA
BA639	2	38	37	17.9418	1	1	96.3	3.04139	8400	0	AA
BA640	1	70	65	28.4255	2	1	58.6	1.88649	#N/A	#N/A	AA
BA655	1	56	21	27.5134	1	1	68.2	2.25285	6120	367.2	GA
BA667	2	19	4	23.2058	0	1	91.9	2.06819	6300	182.7	AA
BA765	1	64	46	22.6083	1	1	60.3	2.57978	6300	774.9	GA
BA826	1	74	73	25.3906	2	1	86.1	3.46879	5300	100.7	GG
BA857	1	73	50	23.1765	0	1	61.6	3.02078	4200	159.6	AA
BA859	2	39	3	21.7865	0	1	84.1	2.78032	5800	81.2	AA
BA861	1	79	50	39.1434	2	1	77.85	2.63649	9710	9.71	GG
BA870	1	38	35	23.4432	0	1	66.5	2.5172	4500	553.5	GA
BA875	2	75	50	31.0056	1	1	83.9	3.07225	5820	157.14	GA
BA1021	2	82	77	23.833	0	1	66.52	2.88081	4900	49	AA
BA1022	2	72	60	23.3726	0	1	83	1.4133	4660	149.12	AA
BA1031	1	71	6	24.8016	0	1	61.65	1.80686	4410	48.51	GA
BA1037	1	74	69	24.2188	0	1	74	2.26245	7450	320.35	GA
BA1054	1	74	50	22.8624	2	1	56.6	1.96095	6430	257.2	GA
BA1056	1	82	34	23.6652	1	1	46.2	3.43457	7070	523.18	GA
BA1072	1	58	56	30.854	2	1	72.77	2	5510	528.96	GA
BA1074	1	73	50	18.6851	2	1	68.77	2.83759	5190	181.65	GA
BA1075	2	75	45	21.3333	0	1	72.49	2.01703	6460	148.58	GA
BA1077	2	53	51	29.9376	1	1	67.77	1.88081	6860	370.44	GG
